# Supplementary material for: Metagenomic approach revealed the mobility and co-occurrence of antibiotic resistomes between non-intensive aquaculture environment and human
Source: Microbiome. 2024 Jun 14;12:107. doi: 10.1186/s40168-024-01824-x (PMC11179227; doi:10.1186/s40168-024-01824-x)
Supplement: Supplementary file 3 — Additional file 2: Table S1. The composition of the fish feed. Table S2. The concentrations of antibiotics and metals in fishpond water. Table S3. The detailed sample information. Table S4. The information of human gut samples. Table S5. The information of different environment samples used for source tracking. Table S6. The specific network association between ARGs, MGEs and genera. Table S7. The Spearman’s rank correlation between core ARGs, MGEs and genera. Table S8. The source tracking results of human gut ARGs. Table S9. The information of 460 non-redundant MAGs. Table S10. The detailed information of 6 ACGs carried multiple ARGs and MGEs. Table S11. The detailed information of 11 MAGs carrying core ARGs. [file 40168_2024_1824_MOESM2_ESM.xlsx]

## Sheet: Information
Supplementary Tables
Table S1	The composition of the fish feed.
Table S2	The concentrations of antibiotics and metal in fishpond water.
Table S3	The detailed sample information.
Table S4	The information of human gut samples.
Table S5	The information of different environment samples used for source tracking.
Table S6	The specific network association between ARGs, MGEs and genera.
Table S7	The Spearman's rank correlation between core ARGs, MGEs and genera.
Table S8	The source tracking results of human gut ARGs.
Table S9	The information of 460 non-redundant MAGs.
Table S10	The detailed information of 6 ACGs carried multiple ARGs and MGEs.
Table S11	The detailed information of 11 MAGs carrying core ARGs.
ARGs: antibiotic resistance genes.
MGEs: mobile genetic elements.
MAGs: metagenomic assembled genomes.
ACGs: ARGs carrying genomes.

## Sheet: Table S1
Feed type	Main raw material	Product composition (%)				Picture
	Flour, fish oil, soybean meal, mineral elements and their complex (chelate) compounds and vitamins	Crude protein	Coarse fibre	Crude fat	Crude ash
extruded feed		≧27.0	≦15.0	≧4.0	≦13.0
		Available lysine	calcium	Total phosphorus	water
		≧1.25	≦4.50	0.80~1.60	10

## Sheet: Table S2
Metal/antibiotics	W1	W2	W3	W4	Method
Copper (µg/L)	2.44	0.9	1.22	3.4	ICP-MS
Chromiµm (µg/L)	0.66	<0.11	<0.11	0.14	ICP-MS
Cadmiµm (µg/L)	<0.05	<0.05	<0.05	<0.05	ICP-MS
Nickel (µg/L)	1.34	0.54	0.72	1.56	ICP-MS
Lead (µg/L)	1.59	<0.09	<0.09	0.18	ICP-MS
Zinc (mg/L)	<0.009	<0.009	<0.009	<0.009	ICP-AES
Erythromycin (ETM) (µg/L)	<0.001	<0.001	<0.001	<0.001	LCMS
Sµlfaqµinoxaline (SQX) (µg/L)	<0.05	<0.05	<0.05	<0.05	LCMS
Sµlfadiazine (SDZ) (µg/L)	<0.05	<0.05	<0.05	<0.05	LCMS
Sµlfamethazine (SMZ) (µg/L)	<0.05	<0.05	<0.05	<0.05	LCMS
Enrofloxacin (EFX) (µg/L)	<0.05	<0.05	<0.05	<0.05	LCMS
Oxytetracycline (OTC) (µg/L)	0.435	0.209	0.071	0.039	LCMS
Tetracycline (TC) (µg/L)	0.448	0.234	0.097	0.029	LCMS
Chlortetracycline (CTC) (µg/L)	0.539	0.919	0.822	0.643	LCMS
ICP-MS: Inductively Coupled Plasma-Mass Spectrometry
ICP-AES: Inductively Coupled Plasma-Atomic Emission Spectrometry
LCMS: Liquid Chromatography tandem Mass Spectrometry

## Sheet: Table S3
Number	Sample name	Sample group	Sample sub-group/SRR number
1	S1_1	sediment	sediment 1
2	S2_1	sediment	sediment 2
3	S3_1	sediment	sediment 3
4	S4_1	sediment	sediment 4
5	S1_2	sediment	sediment 1
6	S2_2	sediment	sediment 2
7	S3_2	sediment	sediment 3
8	S4_2	sediment	sediment 4
9	W1	water	water1
10	W2	water	water2
11	W3	water	water3
12	W4	water	water4
13	f 1	fish_gut	grass_carp
14	f 2	fish_gut	grass_carp
15	f 3	fish_gut	grass_carp
16	f 4	fish_gut	grass_carp
17	f 5	fish_gut	bighead_carp
18	f 6	fish_gut	bighead_carp
19	f 7	fish_gut	bighead_carp
20	f 8	fish_gut	tilapia
21	f 9	fish_gut	tilapia
22	f 10	fish_gut	tilapia
23	f 11	fish_gut	tilapia
24	f 12	fish_gut	tilapia
27	f 13	fish_gut	tilapia
25	f 14	fish_gut	carp
26	f 15	fish_gut	carp
28	f 16	fish_gut	crucian_carp
29	f 17	fish_gut	crucian_carp
30	C1-1	chicken_gut	chicken1
31	C1-2	chicken_gut	chicken1
32	C1-3	chicken_gut	chicken1
33	C2	chicken_gut	chicken2
34	C3	chicken_gut	chicken3
35	C4	chicken_gut	chicken4
36	hg1	human_gut	SRR341632
37	hg2	human_gut	SRR341633
38	hg3	human_gut	SRR341643
39	hg4	human_gut	SRR341646
40	hg5	human_gut	SRR341649
41	hg6	human_gut	SRR341650
42	hg7	human_gut	SRR341659
43	hg8	human_gut	SRR341661
44	hg9	human_gut	SRR341663
45	hg10	human_gut	SRR341670
46	hg11	human_gut	SRR341671
47	hg12	human_gut	SRR341672
48	hg13	human_gut	SRR341673
49	hg14	human_gut	SRR341674
50	hg15	human_gut	SRR341675
51	hg16	human_gut	SRR341682
52	hg17	human_gut	SRR341683
53	hg18	human_gut	SRR341687
54	hg19	human_gut	SRR341688
55	hg20	human_gut	SRR341690
56	hg21	human_gut	SRR341693
57	hg22	human_gut	SRR341694
58	hg23	human_gut	SRR341695
59	hg24	human_gut	SRR341696
60	hg25	human_gut	SRR341702
61	hg26	human_gut	SRR341703
62	hg27	human_gut	SRR341705
63	hg28	human_gut	SRR341707
64	hg29	human_gut	SRR341710
65	hg30	human_gut	SRR341720

## Sheet: Table S4 
SRR	SRX	Age	Height (cm)	Weight (kg)	BMI (kg/m2)	Diabetic (Yes or No)
SRR341659	SRX095740	37	170	55	19.03	Y
SRR341661	SRX095742	51	165	50	18.37	Y
SRR341663	SRX095744	56	170	61	21.11	Y
SRR341670	SRX095751	53	168	56	19.84	Y
SRR341671	SRX095752	45	174	63	20.81	Y
SRR341672	SRX095753	39	165	56	20.57	Y
SRR341673	SRX095754	70	180	70	21.6	Y
SRR341674	SRX095755	63	170	59	20.42	Y
SRR341675	SRX095756	59	156	65	26.71	Y
SRR341682	SRX095763	74	173.5	77.5	25.75	Y
SRR341683	SRX095764	36	170	77.5	26.82	Y
SRR341687	SRX095768	53	171	74	25.31	Y
SRR341688	SRX095769	31	175	84	27.43	Y
SRR341690	SRX095771	26	158	45	18.03	N
SRR341693	SRX095774	59	155	46	19.15	N
SRR341694	SRX095775	23	176	58	18.72	N
SRR341695	SRX095776	24	179	62	19.35	N
SRR341696	SRX095777	24	170	55	19.03	N
SRR341632	SRX095713	23	174	58	19.16	N
SRR341633	SRX095714	38	170	56	19.38	N
SRR341702	SRX095783	24	176	64	20.66	N
SRR341703	SRX095784	22	167	54	19.36	N
SRR341705	SRX095786	25	180	63	19.44	N
SRR341707	SRX095788	39	174	59	19.49	N
SRR341710	SRX095791	40	150	56	24.89	N
SRR341643	SRX095724	42	163	68	25.59	N
SRR341646	SRX095727	54	168	75	26.57	N
SRR341720	SRX095801	39	158	68	27.24	N
SRR341649	SRX095730	43	180	81	25	N
SRR341650	SRX095731	23	173	80	26.73	N

## Sheet: Table S5
Activated sludge	Soil	Estuary	River
SRX13827587	ERR1877651	SRR14560391	ERR1877677
SRX13827586	ERR1877653	SRR14560392	ERR1877701
SRX13827585	ERR1877666	SRR14560393	ERR1877739
SRX13827584	ERR1877667	SRR14560394	ERR1877885
SRX13827583	ERR1877675	SRR14560395	SRR17405558
SRX13827582	ERR1877695	SRR14560396	SRR17405559
SRX13827581	ERR1877702	SRR14560397	SRR17405560
SRX13827580	ERR1877713	SRR14560398	SRR17405561
SRX13827579	ERR1877714	SRR14560399	SRR17405562
SRX13827578	ERR1877721	SRR14560400	SRR17405563
SRX13827577	ERR1877724	SRR14560401	SRR17405564
SRX13827576	ERR1877728	SRR14560402	SRR17405565
SRX13827575	ERR1877729	SRR14560403	SRR17405566
SRX13827574	ERR1877734	SRR14560404	SRR17405568
SRX13827573	ERR1877735	SRR14560405	SRR17405569
SRX13827572	ERR1877750	SRR14560406	SRR21941333
SRX13827571	ERR1877754	SRR14560407	SRR21941334
SRX13827570	ERR1877756	SRR14560408	SRR21941335
SRX13827569	ERR1877757	SRR14560409	SRR21941336
SRX13827568	ERR1877764	SRR14560410	SRR21941337
SRX13827567	ERR1877786	SRR14560411	SRR21941338
SRX13827566	ERR1877788	SRR14560412	SRR21941339
SRX13827565	ERR1877794	SRR14560413	SRR21941340
SRX13827564	ERR1877813	SRR14560414	SRR21941341
SRX13827563	ERR1877814	SRR14560415	SRR21941342
SRX13827562	ERR1877815	SRR14560416	SRR21941343
SRX13827561	ERR1877828	SRR14560417	SRR21941344
SRX13827560	ERR1877836	SRR14560418	SRR6466469
SRX13827559	ERR1877848	SRR14560419	SRR6466470
SRX13827558	ERR1877867	SRR14560420	SRR6466471
SRX13827557	ERR1877879	SRR14560421	SRR9061265
SRX13827556	ERR1877880	SRR14560422	SRR9061270
SRX13827555	ERR1877882	SRR14560423	SRR9061271
SRX13827554	ERR1877888	SRR14560424	SRR9061273
SRX13827553	ERR1877889	SRR14560425	SRR9061274
SRX13827552	ERR1877891	SRR14560426	SRR9061276
SRX13827551	ERR1877907	SRR14560427	SRR9061286
SRX13827550	ERR1877908	SRR14560428	SRR9061287
SRX13827549	ERR1877910	SRR14560429	SRR9061341
SRX13827548	ERR1877914	SRR14560430	SRR9061350
SRX13827547	ERR1877929	SRR14560431	SRR9061351
SRX13827546	ERR1877931	SRR14560432	SRR9061352
SRX13827545	ERR1877932	SRR14560433	SRR9061353
SRX13827544	SRR10159347	SRR14560434	SRR9061354
SRX13827543	SRR10159348	SRR14560435	SRR9061355
SRX13827542	SRR10159349	SRR14560436	SRR9061356
SRX13827541	SRR10159353	SRR14560437	SRR9061357
SRX13827540	SRR10159355	SRR14560438	SRR9061359
SRX13827539	SRR10159356	SRR14560439	SRR9061360
SRX13827538	SRR1022653	SRR14560440	SRR9061365
SRX13827537	SRR1022935	SRR14560441	SRR9061366
SRX13827536	SRR1023222	SRR14560442	SRR9061367
SRX13827535	SRR1023760	SRR14560443	SRR9061368
SRX13827534	SRR1024100	SRR14560444	SRR9061369
SRR14932477	SRR1024104	SRR14560445	SRR9061370
SRR14932478	SRR1025217	SRR14560446	SRR9061371
SRR14932480	SRR1025218	SRR14560447	SRR9061372
SRR14932483	SRR1026843	SRR14560448	SRR9061373
SRR14932488	SRR1026845	SRR14560449	SRR9061374
SRR14932490	SRR1026846	SRR14560450	SRR9061376
SRR14932504	SRR1026851	SRR14560451	SRR9924753
SRR14932506	SRR1026852	SRR14560452	SRR9924754
SRR14932507	SRR1026853	SRR14560453	SRR9924755
SRR14932582	SRR1026854	SRR14560454	SRR9924756
SRR14932620	SRR1026855	SRR14560455	SRR9924757
SRR14932621	SRR1026856	SRR14560456	SRR9924758
SRR14932622	SRR10341084	SRR14560457	SRR9924759
SRR14932629	SRR10341085	SRR14560458	SRR9924760
SRR14932644	SRR10346359	SRR14560459	SRR9924762
SRR14932645	SRR10346360	SRR14560460	SRR9924763
SRR14932646	SRR10346361	SRR14560461	SRR9924778
SRR14932647	SRR10346362	SRR14560462	SRR9924781
SRR14932648	SRR10346363	SRR14560463	SRR9924782
SRR14932649	SRR11823711	SRR14560464	SRR9924783
SRR14932650	SRR11823716	SRR14560465	SRR9924784
SRR14932651	SRR11823717	SRR14560466	SRR9924785
SRR14932652	SRR11823720	SRR14560467	SRR9924787
SRR14932653	SRR2071949	SRR14560468	SRR9924790
SRR14932654	SRR5127900	SRR14560469	SRR9924791
SRR14932655	SRR5130478	SRR14560471	SRR9924796
SRR14932656	SRR5130604	SRR14560474	SRR9924797
SRR14932657	SRR8500477	SRR14560475	SRR9924798
SRR14932658	SRR8500479	SRR14560476	SRR9924799
SRR14932659	SRR9998342	SRR14560477	SRR9924800
SRR14932660	SRR9998344	SRR14560478	SRR9924801
SRR14932661		SRR14865840	SRR9924802
SRR14932662		SRR14865841	SRR9924803
SRR14932663		SRR14865842
SRR14932664		SRR14865843
SRR14932665		SRR14865844
SRR14932666		SRR14865845
SRR14932667		SRR14865846
SRR14932668		SRR14865847
SRR14932669		SRR23340168
SRR14932670		SRR23340169
SRR14932671		SRR23340171
SRR14932672		SRR23340172
SRR14932673		SRR23340173
SRR14932678		SRR23340174
SRR14932679		SRR23340183
SRR14932680		SRR23340184
SRR14932687		SRR9061263
SRR14932689		SRR9061264
SRR14932690		SRR9061284
SRR14932691		SRR9061285
SRR14932692		SRR9061320
SRR14932693		SRR9061321
SRR14932694		SRR9061328
SRR14932695		SRR9061332
SRR14932697		SRR9061333
SRR14932699		SRR9061334
SRR14932700		SRR9061335
SRR14932701		SRR9061344
SRR14932702		SRR9061362
SRR2107133		SRR9061363
SRR2107171		SRR9061364
SRR2107180
SRR2107182
SRR2107212
SRR2107215
SRR23493588
SRR23493589
SRR23493590
SRR23493591
SRR2938325
SRR2938334
SRR2938336
SRR6032601
SRR6032602
SRR6032603
SRR8351382
SRR8351383
SRR8351384
SRR8351385

## Sheet: Table S6
Genus	Associate ARGs number		MGEs	Associate ARGs number		ARGs	Associate genus number	Associate MGEs number
Anabaena	13		ISPvsp1	18		aminoglycoside	34	24
Aphanizomenon	13		insertion_element_IS91	17		sulfonamide	31	27
Cylindrospermopsis	13		IS10	17		fosmidomycin	27	26
Raphidiopsis	13		IS621	17		MLS	26	24
Holospora	12		IS679	17		vancomycin	38	10
Lactobacillus	12		ISPvsp2	17		polymyxin	20	25
Delftia	11		ISSfl3	17		multidrug	27	17
Nannocystis	11		plasmid	17		rifamycin	27	17
Weissella	11		tniA	17		bacitracin	15	27
Campylobacter	10		insertion_element_IS911	16		bleomycin	20	20
Enterococcus	10		IS26	16		fosfomycin	12	24
Escherichia	9		istA2	16		unclassified	14	19
Microcystis	9		Tn916	16		beta-lactam	10	20
Candidatus_Arthromitus	8		tniB	16		tetracycline	7	19
Fusobacterium	8		transposas	16		trimethoprim	5	21
Prevotella	8		integrase	15		chloramphenicol	6	19
Pseudomonas	8		IS10R	14		kasugamycin	6	17
Megamonas	7		istB	14		quinolone	3	18
Parabacteroides	7		qacEdelta	13		puromycin	4	13
Thiobacillus	7		istA11	11		tetracenomycin_C	13	0
Alistipes	6		istA	10		ttrcnmyc_C	0	4
Bacteroides	6		istB1	10		carbomycin	1	1
Clostridium	6		ISCR	9
Desulfovibrio	6		IS292	7
Gallibacterium	6		istA3	7
Phascolarctobacterium	6		istB3	7
Chlamydia	5		istA1	5
Proteobacteria_unclassified	5		istA15	4
Cellulosimicrobium	4		delta	3
Dehalogenimonas	4		ISCau1	3
Leuconostoc	4		istA7	3
Pediococcus	4		ISRj1	2
Staphylococcus	4		istA13	2
Aeromonas	3		istA17	1
Avibacterium	3		istA5	1
Cellvibrio	3		tnp_ISCR	1
Corynebacterium	3
Gemmatimonadetes_unclassified	3
Lactococcus	3
Leptonema	3
Lysobacter	3
Mariniradius	3
Polynucleobacter	3
Rhizobiales_unclassified	3
Rhodocyclales_unclassified	3
Sphingomonas	3
Streptococcus	3
Sulfuricaulis	3
Barnesiella	2
Chloracidobacterium	2
Chroococcidiopsis	2
Helicobacter	2
Planktothricoides	2
Planktothrix	2
Acinetobacter	1
Bacteroidales_unclassified	1
Brachyspira	1
Brevibacterium	1
Cyanosarcina	1
Idiomarina	1
Janibacter	1
Ketogulonicigenium	1
Klebsiella	1
Knoellia	1
Komagataeibacter	1
Lawsonia	1
Leclercia	1
Microbacterium	1
Oscillatoriales_unclassified	1
Paraburkholderia	1
Pectobacterium	1
Phyllobacterium	1
Pseudoflavonifractor	1
Ralstonia	1
Romboutsia	1
Tyzzerella	1
Vibrio	1

## Sheet: Table S7
raw.r	raw.p	MGEs-core ARGs pair		raw.r	raw.p	genus-core ARGs pair
0.62	0	tniA-macrolide-lincosamide-streptogramin__macB		0.53	0	Thiobacillus-macrolide-lincosamide-streptogramin__macB
0.55	0	istB3-macrolide-lincosamide-streptogramin__macB		0.46	0.01	Pseudomonas-macrolide-lincosamide-streptogramin__macB
0.54	0	istB-macrolide-lincosamide-streptogramin__macB		0.51	0.01	Thiobacillus-multidrug__multidrug_transporter
0.57	0	ISSfl3-macrolide-lincosamide-streptogramin__macB		0.45	0.01	Pseudomonas-multidrug__multidrug_transporter
0.57	0	IS679-macrolide-lincosamide-streptogramin__macB		0.44	0.02	Nannocystis-macrolide-lincosamide-streptogramin__macB
0.61	0	IS621-macrolide-lincosamide-streptogramin__macB		-0.42	0.02	Chlamydia-multidrug__multidrug_transporter
0.54	0	IS10-macrolide-lincosamide-streptogramin__macB		0.43	0.02	Cylindrospermopsis-unclassified__cAMP-regulatory protein
0.59	0	insertion_element_IS911-macrolide-lincosamide-streptogramin__macB		0.42	0.02	Raphidiopsis-unclassified__cAMP-regulatory protein
0.59	0	insertion_element_IS91-macrolide-lincosamide-streptogramin__macB		-0.41	0.03	Barnesiella-macrolide-lincosamide-streptogramin__macB
0.55	0	qacEdelta-multidrug__multidrug_ABC_transporter		0.41	0.03	Dehalogenimonas-macrolide-lincosamide-streptogramin__macB
0.62	0	ISSfl3-multidrug__multidrug_transporter		0.41	0.03	Planktothricoides-macrolide-lincosamide-streptogramin__macB
0.61	0	IS679-multidrug__multidrug_transporter		-0.4	0.03	Barnesiella-multidrug__multidrug_transporter
0.63	0	IS621-multidrug__multidrug_transporter		0.4	0.03	Dehalogenimonas-multidrug__multidrug_transporter
0.54	0	IS10-multidrug__multidrug_transporter		0.4	0.03	Cylindrospermopsis-multidrug__multidrug_transporter
0.59	0	insertion_element_IS911-multidrug__multidrug_transporter		0.41	0.03	Raphidiopsis-multidrug__multidrug_transporter
-0.53	0	istA3-tetracycline__tetP		-0.41	0.03	Vibrio-multidrug__multidrug_transporter
0.55	0	ISSfl3-tetracycline__tetP		0.4	0.03	Acinetobacter-tetracycline__tetP
0.55	0	IS679-tetracycline__tetP		0.38	0.04	Chloracidobacterium-macrolide-lincosamide-streptogramin__macB
0.51	0	Tn916-unclassified__cAMP-regulatory protein		-0.39	0.04	Bacteroides-macrolide-lincosamide-streptogramin__macB
0.52	0	istA2-unclassified__cAMP-regulatory protein		0.38	0.04	Aphanizomenon-macrolide-lincosamide-streptogramin__macB
0.63	0	ISSfl3-unclassified__cAMP-regulatory protein		0.38	0.04	Anabaena-macrolide-lincosamide-streptogramin__macB
0.63	0	IS679-unclassified__cAMP-regulatory protein		0.39	0.04	Proteobacteria_unclassified-macrolide-lincosamide-streptogramin__macB
0.62	0	IS621-unclassified__cAMP-regulatory protein		0.38	0.04	Nannocystis-multidrug__multidrug_ABC_transporter
0.51	0	IS26-unclassified__cAMP-regulatory protein		-0.39	0.04	Corynebacterium-multidrug__multidrug_transporter
0.54	0	insertion_element_IS911-unclassified__cAMP-regulatory protein		-0.38	0.04	Brevibacterium-multidrug__multidrug_transporter
0.57	0	ISSfl3-unclassified__transcriptional regulatory protein CpxR cpxR		0.39	0.04	Aphanizomenon-multidrug__multidrug_transporter
0.57	0	IS679-unclassified__transcriptional regulatory protein CpxR cpxR		0.39	0.04	Anabaena-multidrug__multidrug_transporter
0.57	0	IS621-unclassified__transcriptional regulatory protein CpxR cpxR		-0.38	0.04	Leuconostoc-multidrug__multidrug_transporter
0.55	0	integrase-unclassified__transcriptional regulatory protein CpxR cpxR		-0.39	0.04	Lactococcus-multidrug__multidrug_transporter
0.57	0	insertion_element_IS911-unclassified__transcriptional regulatory protein CpxR cpxR		-0.39	0.04	Cetobacterium-multidrug__multidrug_transporter
0.45	0.01	tniB-macrolide-lincosamide-streptogramin__macB		-0.38	0.04	Ketogulonicigenium-multidrug__multidrug_transporter
0.49	0.01	qacEdelta-macrolide-lincosamide-streptogramin__macB		0.38	0.04	Nannocystis-multidrug__multidrug_transporter
0.5	0.01	ISPvsp2-macrolide-lincosamide-streptogramin__macB		0.38	0.04	Proteobacteria_unclassified-multidrug__multidrug_transporter
0.48	0.01	IS26-macrolide-lincosamide-streptogramin__macB		-0.38	0.04	Phyllobacterium-unclassified__cAMP-regulatory protein
0.5	0.01	integrase-macrolide-lincosamide-streptogramin__macB		-0.39	0.04	Megamonas-unclassified__transcriptional regulatory protein CpxR cpxR
0.49	0.01	tniA-multidrug__multidrug_transporter		-0.37	0.05	Polynucleobacter-multidrug__multidrug_ABC_transporter
0.49	0.01	Tn916-multidrug__multidrug_transporter		-0.37	0.05	Enterococcus-multidrug__multidrug_transporter
0.48	0.01	istB3-multidrug__multidrug_transporter		-0.37	0.05	Weissella-multidrug__multidrug_transporter
0.49	0.01	ISPvsp2-multidrug__multidrug_transporter		-0.37	0.05	Streptococcus-multidrug__multidrug_transporter
0.49	0.01	IS26-multidrug__multidrug_transporter		-0.37	0.05	Romboutsia-multidrug__multidrug_transporter
0.47	0.01	IS10R-multidrug__multidrug_transporter		-0.37	0.05	Komagataeibacter-multidrug__multidrug_transporter
0.49	0.01	integrase-multidrug__multidrug_transporter		-0.37	0.05	Lawsonia-multidrug__multidrug_transporter
0.5	0.01	insertion_element_IS91-multidrug__multidrug_transporter		-0.37	0.05	Klebsiella-multidrug__multidrug_transporter
0.51	0.01	IS621-tetracycline__tetP		-0.37	0.05	Gallibacterium-multidrug__multidrug_transporter
0.45	0.01	IS26-tetracycline__tetP		0.36	0.05	Aphanizomenon-unclassified__transcriptional regulatory protein CpxR cpxR
0.47	0.01	plasmid-unclassified__cAMP-regulatory protein		0.36	0.05	Anabaena-unclassified__transcriptional regulatory protein CpxR cpxR
0.49	0.01	ISPvsp2-unclassified__cAMP-regulatory protein		-0.37	0.05	Pediococcus-unclassified__transcriptional regulatory protein CpxR cpxR
0.48	0.01	IS10-unclassified__cAMP-regulatory protein
0.46	0.01	tniA-unclassified__transcriptional regulatory protein CpxR cpxR
0.49	0.01	ISPvsp2-unclassified__transcriptional regulatory protein CpxR cpxR
0.5	0.01	IS26-unclassified__transcriptional regulatory protein CpxR cpxR
0.46	0.01	insertion_element_IS91-unclassified__transcriptional regulatory protein CpxR cpxR
0.44	0.02	ISPvsp1-macrolide-lincosamide-streptogramin__macB
0.43	0.02	IS10R-macrolide-lincosamide-streptogramin__macB
0.44	0.02	ISPvsp1-multidrug__multidrug_transporter
0.44	0.02	Tn916-tetracycline__tetP
0.44	0.02	ISPvsp2-tetracycline__tetP
0.43	0.02	insertion_element_IS911-tetracycline__tetP
-0.43	0.02	istA3-unclassified__cAMP-regulatory protein
0.44	0.02	ISPvsp1-unclassified__cAMP-regulatory protein
0.42	0.02	IS10R-unclassified__cAMP-regulatory protein
0.45	0.02	istB-unclassified__transcriptional regulatory protein CpxR cpxR
0.44	0.02	ISPvsp1-unclassified__transcriptional regulatory protein CpxR cpxR
0.43	0.02	IS10-unclassified__transcriptional regulatory protein CpxR cpxR
0.4	0.03	tniA-multidrug__multidrug_ABC_transporter
0.41	0.03	istB3-multidrug__multidrug_ABC_transporter
0.4	0.03	istB-multidrug__multidrug_ABC_transporter
0.41	0.03	ISPvsp1-multidrug__multidrug_ABC_transporter
0.4	0.03	istB-multidrug__multidrug_transporter
0.41	0.03	ISPvsp1-tetracycline__tetP
0.4	0.03	IS10-tetracycline__tetP
0.41	0.03	transposase-unclassified__cAMP-regulatory protein
0.39	0.04	IS10R-tetracycline__tetP
-0.38	0.04	istA7-unclassified__cAMP-regulatory protein
0.36	0.05	Tn916-macrolide-lincosamide-streptogramin__macB
0.36	0.05	plasmid-multidrug__multidrug_transporter
-0.37	0.05	istB1-tetracycline__tetP
-0.37	0.05	istA7-tetracycline__tetP
-0.37	0.05	ISRj1-tetracycline__tetP
0.36	0.05	istA2-unclassified__transcriptional regulatory protein CpxR cpxR

## Sheet: Table S8
	Activated sludge	Aquaculture	Soil	Estuary	River	Unknown
Test1	0.12442	0.85219	3.33333e-06	3.33333e-06	3.33333e-06	0.02338
Test2	0.11537	0.73963	0	0	0	0.145
Test3	0.112757	0.76315	0	3.33333e-06	3.33333e-06	0.124087
Test4	0.11506	0.85715	3.33333e-06	3.33333e-06	0	0.0277833
Test5	0.123337	0.85169	0	3.33333e-06	0	0.02497

## Sheet: Table S9
ID	Group	Completeness	Contamination	Score (Completeness-5*Contamination)	GC	N50	Size	Pathogenic	Domain	Phylum	Class	Order	Family	Genus	Species
hg_bin.40	human_gut	83.06	3.37	66.21	0.296	5857	1971848	N	d__Bacteria	p__Fusobacteriota	c__Fusobacteriia	o__Fusobacteriales	f__Fusobacteriaceae	g__Fusobacterium_A	s__Fusobacterium_A sp900543175
hg_bin.256	human_gut	78.26	0.335	76.585	0.322	3890	2115374	N	d__Bacteria	p__Firmicutes_A	c__Clostridia	o__Lachnospirales	f__Lachnospiraceae	g__Eubacterium_G	s__Eubacterium_G sp000434315
hg_bin.49	human_gut	95.14	4.065	74.815	0.341	5109	2147189	N	d__Bacteria	p__Firmicutes	c__Bacilli	o__Erysipelotrichales	f__Erysipelotrichaceae	g__Holdemanella	s__Holdemanella porci
fg_bin.37	fish_gut	63.4	0.885	58.975	0.476	4765	1255666	N	d__Bacteria	p__Firmicutes_A	c__Clostridia	o__Lachnospirales	f__Lachnospiraceae	g__Acetatifactor	s__Acetatifactor intestinalis
fg_bin.33	fish_gut	86.56	4.396	64.58	0.655	10072	1793268	N	d__Bacteria	p__Actinobacteriota	c__Thermoleophilia	o__Solirubrobacterales	f__70-9	g__67-14	s__
cg_bin.1	chicken_gut	83.91	4.648	60.67	0.374	2711	4255160	N	d__Bacteria	p__Cyanobacteria	c__Cyanobacteriia	o__Cyanobacteriales	f__Microcoleaceae	g__	s__
w_bin.24	water	94.3	2.142	83.59	0.534	19508	1768808	N	d__Bacteria	p__Bacteroidota	c__Bacteroidia	o__UBA7662	f__UBA7662	g__SYHX01	s__SYHX01 sp009926245
fg_bin.19	fish_gut	95.65	1.539	87.955	0.484	16635	4421164	N	d__Bacteria	p__Cyanobacteria	c__Cyanobacteriia	o__PCC-9006	f__Prochlorotrichaceae	g__	s__
hg_bin.84	human_gut	99.47	0	99.47	0.326	85104	1839712	N	d__Bacteria	p__Firmicutes	c__Bacilli	o__Lactobacillales	f__Lactobacillaceae	g__Ligilactobacillus	s__Ligilactobacillus salivarius
w_bin.39	water	65.2	0	65.2	0.353	8698	632988	N	d__Bacteria	p__Patescibacteria	c__Microgenomatia	o__UBA1406	f__GWC2-37-13	g__UBA1450	s__
cg_bin.33	chicken_gut	69.52	1.648	61.28	0.704	3790	6113650	N	d__Bacteria	p__Myxococcota	c__Polyangia	o__Nannocystales	f__Nannocystaceae	g__	s__
hg_bin.189	human_gut	77.56	2.415	65.485	0.47	8162	1997772	N	d__Bacteria	p__Firmicutes_A	c__Clostridia	o__Lachnospirales	f__Lachnospiraceae	g__CAG-510	s__CAG-510 sp000434615
w_bin.138	water	79.57	3.296	63.09	0.697	30097	4396368	N	d__Bacteria	p__Gemmatimonadota	c__Gemmatimonadetes	o__Gemmatimonadales	f__Gemmatimonadaceae	g__SCN-70-22	s__
hg_bin.120	human_gut	79.6	3.82	60.5	0.35	12657	955567	N	d__Bacteria	p__Proteobacteria	c__Gammaproteobacteria	o__Burkholderiales	f__Methylophilaceae	g__BACL14	s__BACL14 sp017852315
w_bin.158	water	87.52	5.254	61.25	0.421	5497	1984937	N	d__Bacteria	p__Bacteroidota	c__Bacteroidia	o__Chitinophagales	f__Chitinophagaceae	g__SXYR01	s__
hg_bin.232	human_gut	90.53	1.826	81.4	0.494	10065	4813724	N	d__Bacteria	p__Cyanobacteria	c__Cyanobacteriia	o__Cyanobacteriales	f__Oscillatoriaceae	g__DSPX01	s__
w_bin.154	water	91.95	5.057	66.665	0.56	10891	6861267	N	d__Bacteria	p__Planctomycetota	c__Planctomycetia	o__Planctomycetales	f__Planctomycetaceae	g__SXXK01	s__
hg_bin.230	human_gut	93.27	0.409	91.225	0.424	11485	1825288	N	d__Bacteria	p__Firmicutes_A	c__Clostridia	o__Lachnospirales	f__Lachnospiraceae	g__Dorea_A	s__Dorea_A longicatena_B
hg_bin.115	human_gut	93.64	3.225	77.515	0.752	24075	4829757	N	d__Bacteria	p__Myxococcota	c__Myxococcia	o__Myxococcales	f__Anaeromyxobacteraceae	g__Anaeromyxobacter	s__
hg_bin.258	human_gut	94.18	0.838	89.99	0.365	21112	1685391	N	d__Bacteria	p__Firmicutes_A	c__Clostridia	o__Oscillospirales	f__Acutalibacteraceae	g__Eubacterium_R	s__Eubacterium_R sp000434995
hg_bin.257	human_gut	96.64	1.011	91.585	0.343	15924	1917782	N	d__Bacteria	p__Firmicutes_A	c__Clostridia	o__Lachnospirales	f__Lachnospiraceae	g__Eubacterium_G	s__Eubacterium_G ventriosum
hg_bin.142	human_gut	97.63	1.217	91.545	0.557	26737	4695119	N	d__Bacteria	p__Planctomycetota	c__Planctomycetia	o__Pirellulales	f__Pirellulaceae	g__BJ22	s__
hg_bin.229	human_gut	98.05	0.755	94.275	0.487	16778	2092877	N	d__Bacteria	p__Firmicutes_C	c__Negativicutes	o__Veillonellales	f__Dialisteraceae	g__Dialister	s__Dialister hominis
hg_bin.192	human_gut	51.38	0	51.38	0.522	2574	1500335	N	d__Bacteria	p__Bdellovibrionota	c__Bdellovibrionia_A	o__UBA1018	f__UBA1018	g__CAIOHW01	s__
hg_bin.112	human_gut	53.37	0	53.37	0.379	2977	1651257	N	d__Bacteria	p__Firmicutes_A	c__Clostridia	o__Lachnospirales	f__Lachnospiraceae	g__Anaerobutyricum	s__Anaerobutyricum soehngenii
w_bin.121	water	56.03	0	56.03	0.698	10412	3399652	N	d__Bacteria	p__Proteobacteria	c__Gammaproteobacteria	o__Burkholderiales	f__Burkholderiaceae	g__Rubrivivax	s__
fg_bin.21	fish_gut	56.53	0.648	53.29	0.372	7082	643663	N	d__Bacteria	p__Patescibacteria	c__Saccharimonadia	o__Saccharimonadales	f__	g__	s__
hg_bin.239	human_gut	56.53	0	56.53	0.557	4994	2125814	N	d__Bacteria	p__Firmicutes_A	c__Clostridia	o__Oscillospirales	f__Oscillospiraceae	g__Dysosmobacter	s__Dysosmobacter sp014297375
hg_bin.32	human_gut	57.44	1.484	50.02	0.356	3721	1169159	N	d__Bacteria	p__Bacteroidota	c__Bacteroidia	o__Flavobacteriales	f__Flavobacteriaceae	g__Flavobacterium	s__
hg_bin.61	human_gut	64.65	0	64.65	0.492	9609	1501862	N	d__Bacteria	p__Bacteroidota	c__Bacteroidia	o__Chitinophagales	f__Chitinophagaceae	g__JJ008	s__
cg_bin.10	chicken_gut	64.81	1.724	56.19	0.376	5785	1208305	N	d__Bacteria	p__Fusobacteriota	c__Fusobacteriia	o__Fusobacteriales	f__Fusobacteriaceae	g__	s__
hg_bin.249	human_gut	65.02	0	65.02	0.431	6516	2704236	N	d__Bacteria	p__Firmicutes_A	c__Clostridia	o__Lachnospirales	f__Lachnospiraceae	g__Enterocloster	s__Enterocloster sp900541315
hg_bin.171	human_gut	65.34	1.721	56.735	0.298	4377	1069284	N	d__Bacteria	p__Firmicutes_A	c__Clostridia	o__TANB77	f__CAG-508	g__CAG-245	s__CAG-245 sp000435175
hg_bin.177	human_gut	65.56	2.913	50.995	0.267	8053	1186104	N	d__Bacteria	p__Firmicutes_A	c__Clostridia	o__TANB77	f__CAG-508	g__CAG-269	s__CAG-269 sp001916005
hg_bin.60	human_gut	67.94	1.018	62.85	0.397	9630	588283	N	d__Bacteria	p__Patescibacteria	c__Paceibacteria	o__UBA9983	f__UBA9983	g__JAHIOX01	s__
w_bin.90	water	68.41	2.702	54.9	0.391	3403	1067315	N	d__Bacteria	p__Chlamydiota	c__Chlamydiia	o__2-12-FULL-49-11	f__VGMA01	g__VGMA01	s__
hg_bin.26	human_gut	69.69	0.671	66.335	0.607	7809	1442827	N	d__Bacteria	p__Firmicutes_A	c__Clostridia	o__Oscillospirales	f__Oscillospiraceae	g__Evtepia	s__Evtepia gabavorous
hg_bin.101	human_gut	70.17	0	70.17	0.454	6245	2219726	N	d__Bacteria	p__Bacteroidota	c__Bacteroidia	o__Cytophagales	f__Cyclobacteriaceae	g__Algoriphagus	s__
hg_bin.94	human_gut	71.12	1.724	62.5	0.485	19938	1268992	N	d__Bacteria	p__Actinobacteriota	c__Actinomycetia	o__Nanopelagicales	f__Nanopelagicaceae	g__MAG-120802	s__
hg_bin.179	human_gut	72.41	0.223	71.295	0.281	23208	1146977	N	d__Bacteria	p__Firmicutes_A	c__Clostridia	o__TANB77	f__CAG-508	g__CAG-273	s__CAG-273 sp003534295
w_bin.132	water	72.97	2.182	62.06	0.44	2638	3392844	N	d__Bacteria	p__Bacteroidota	c__Bacteroidia	o__Cytophagales	f__Spirosomaceae	g__Runella	s__
s_bin.75	sediment	73.61	2.3	62.11	0.536	2384	2173932	Y	d__Bacteria	p__Proteobacteria	c__Gammaproteobacteria	o__Enterobacterales	f__Enterobacteriaceae	g__Plesiomonas	s__Plesiomonas shigelloides
hg_bin.194	human_gut	74.23	1.375	67.355	0.449	2744	1927940	N	d__Bacteria	p__Cyanobacteria	c__Cyanobacteriia	o__CAIUCS01	f__CAIUCS01	g__CAIUCS01	s__CAIUCS01 sp903897715
hg_bin.156	human_gut	76.04	1.123	70.425	0.443	4263	2289813	N	d__Bacteria	p__Firmicutes_A	c__Clostridia	o__Lachnospirales	f__Lachnospiraceae	g__Butyribacter	s__Butyribacter sp001916135
hg_bin.50	human_gut	76.23	3.419	59.135	0.646	4000	2325267	N	d__Bacteria	p__Proteobacteria	c__Gammaproteobacteria	o__Burkholderiales	f__Burkholderiaceae	g__Hydrogenophaga	s__
hg_bin.185	human_gut	76.66	1.398	69.67	0.27	63673	1321379	N	d__Bacteria	p__Firmicutes_A	c__Clostridia	o__TANB77	f__CAG-465	g__CAG-465	s__CAG-465 sp000433755
hg_bin.28	human_gut	77.76	1.333	71.095	0.574	6554	2141460	N	d__Bacteria	p__Firmicutes_A	c__Clostridia	o__Oscillospirales	f__Oscillospiraceae	g__Faecousia	s__Faecousia sp900544975
hg_bin.161	human_gut	78.97	2.298	67.48	0.645	12154	3146390	N	d__Bacteria	p__Planctomycetota	c__Planctomycetia	o__Pirellulales	f__UBA1268	g__CACORA01	s__
hg_bin.36	human_gut	79.51	2.719	65.915	0.304	6543	862247	N	d__Bacteria	p__Proteobacteria	c__Alphaproteobacteria	o__Pelagibacterales	f__Pelagibacteraceae	g__Fonsibacter	s__Fonsibacter sp018882565
hg_bin.226	human_gut	79.59	2.853	65.325	0.72	9252	2023082	N	d__Bacteria	p__Cyanobacteria	c__Cyanobacteriia	o__PCC-6307	f__Cyanobiaceae	g__Cyanobium	s__
hg_bin.71	human_gut	79.95	3.187	64.015	0.376	4518	1821175	N	d__Bacteria	p__Firmicutes_A	c__Clostridia	o__Lachnospirales	f__Lachnospiraceae	g__Lachnospira	s__Lachnospira eligens_A
hg_bin.21	human_gut	81.35	1.341	74.645	0.296	2164	2188660	N	d__Bacteria	p__Firmicutes_A	c__Clostridia	o__Clostridiales	f__Clostridiaceae	g__Clostridium_P	s__Clostridium_P perfringens
hg_bin.92	human_gut	81.94	3.514	64.37	0.512	4521	3502203	N	d__Bacteria	p__Bacteroidota	c__Bacteroidia	o__Chitinophagales	f__Saprospiraceae	g__M3007	s__M3007 sp903925535
hg_bin.59	human_gut	83.1	1.351	76.345	0.584	116328	2349818	N	d__Bacteria	p__Verrucomicrobiota	c__Verrucomicrobiae	o__Pedosphaerales	f__JAFMIX01	g__JAFMIX01	s__
w_bin.67	water	83.79	4.748	60.05	0.563	16652	1699792	N	d__Bacteria	p__Proteobacteria	c__Gammaproteobacteria	o__Burkholderiales	f__Burkholderiaceae	g__UBA954	s__
hg_bin.64	human_gut	84.03	3.58	66.13	0.469	15699	1864688	N	d__Bacteria	p__Bacteroidota	c__Bacteroidia	o__Chitinophagales	f__Chitinophagaceae	g__JJ008	s__
hg_bin.134	human_gut	84.5	1.734	75.83	0.476	8341	2765939	Y	d__Bacteria	p__Bacteroidota	c__Bacteroidia	o__Bacteroidales	f__Bacteroidaceae	g__Bacteroides	s__Bacteroides uniformis
w_bin.140	water	84.72	2.709	71.175	0.439	37376	2242242	N	d__Bacteria	p__Bacteroidota	c__Bacteroidia	o__Chitinophagales	f__Chitinophagaceae	g__Sediminibacterium	s__
cg_bin.20	chicken_gut	85.05	2.709	71.505	0.507	9086	2716499	N	d__Bacteria	p__Bacteroidota	c__Bacteroidia	o__Chitinophagales	f__BACL12	g__	s__
hg_bin.11	human_gut	85.74	1.16	79.94	0.48	18003	2753763	N	d__Bacteria	p__Bacteroidota	c__Bacteroidia	o__Bacteroidales	f__Bacteroidaceae	g__Alloprevotella	s__Alloprevotella sp000437675
cg_bin.13	chicken_gut	88.28	1.176	82.4	0.585	6683	3868699	N	d__Bacteria	p__Planctomycetota	c__Planctomycetia	o__Pirellulales	f__Pirellulaceae	g__	s__
hg_bin.131	human_gut	89.54	0.743	85.825	0.438	14900	4174864	N	d__Bacteria	p__Bacteroidota	c__Bacteroidia	o__Bacteroidales	f__Bacteroidaceae	g__Bacteroides	s__Bacteroides fragilis_A
hg_bin.263	human_gut	89.59	2.293	78.125	0.535	8257	2009447	N	d__Bacteria	p__Firmicutes_A	c__Clostridia	o__Oscillospirales	f__Oscillospiraceae	g__F23-B02	s__F23-B02 sp001916715
hg_bin.130	human_gut	90.68	1.703	82.165	0.421	9766	4433026	N	d__Bacteria	p__Bacteroidota	c__Bacteroidia	o__Bacteroidales	f__Bacteroidaceae	g__Bacteroides	s__Bacteroides salyersiae
hg_bin.125	human_gut	90.7	2.943	75.985	0.433	7016	5226880	N	d__Bacteria	p__Bacteroidota	c__Bacteroidia	o__Bacteroidales	f__Bacteroidaceae	g__Bacteroides	s__Bacteroides cellulosilyticus
hg_bin.105	human_gut	91.58	0.32	89.98	0.557	9429	1711470	N	d__Bacteria	p__Bacteroidota	c__Bacteroidia	o__Bacteroidales	f__Rikenellaceae	g__Alistipes	s__Alistipes putredinis
w_bin.103	water	91.76	0.487	89.325	0.706	7407	4125743	N	d__Bacteria	p__Planctomycetota	c__Planctomycetia	o__Pirellulales	f__UBA1268	g__QWPN01	s__
hg_bin.184	human_gut	92.13	1.845	82.905	0.281	35063	1146271	N	d__Bacteria	p__Firmicutes	c__Bacilli	o__RF39	f__UBA660	g__CAG-417	s__CAG-417 sp000432835
hg_bin.20	human_gut	92.57	3.202	76.56	0.304	8023	1578437	N	d__Bacteria	p__Campylobacterota	c__Campylobacteria	o__Campylobacterales	f__Campylobacteraceae	g__Campylobacter_D	s__Campylobacter_D jejuni
cg_bin.5	chicken_gut	93.04	2.119	82.445	0.689	14331	7785847	N	d__Bacteria	p__Myxococcota	c__Polyangia	o__Haliangiales	f__Haliangiaceae	g__	s__
hg_bin.30	human_gut	94.14	0	94.14	0.457	23918	2055773	N	d__Bacteria	p__Firmicutes_A	c__Clostridia	o__Peptostreptococcales	f__Anaerovoracaceae	g__Fimisoma	s__Fimisoma sp000435715
hg_bin.208	human_gut	94.21	2.589	81.265	0.456	14460	2289925	N	d__Bacteria	p__Firmicutes_A	c__Clostridia	o__Lachnospirales	f__Lachnospiraceae	g__Choladocola	s__Choladocola sp003480725
s_bin.67	sediment	94.46	1.492	87	0.407	17839	2990455	N	d__Bacteria	p__Bacteroidota	c__Bacteroidia	o__Bacteroidales	f__Bacteroidaceae	g__Phocaeicola	s__Phocaeicola coprocola
hg_bin.102	human_gut	94.76	0.534	92.09	0.595	20006	2635464	N	d__Bacteria	p__Bacteroidota	c__Bacteroidia	o__Bacteroidales	f__Rikenellaceae	g__Alistipes	s__Alistipes finegoldii
hg_bin.164	human_gut	95.84	1.898	86.35	0.545	12228	2417255	N	d__Bacteria	p__Bacteroidota	c__Bacteroidia	o__Bacteroidales	f__Muribaculaceae	g__CAG-1031	s__CAG-1031 sp000431215
w_bin.48	water	95.87	0	95.87	0.276	107161	853473	N	d__Bacteria	p__Firmicutes	c__Bacilli	o__Mycoplasmatales	f__UBA3375	g__UBA3375	s__UBA3375 sp002359095
hg_bin.154	human_gut	97.15	0.69	93.7	0.451	12280	2788143	N	d__Bacteria	p__Firmicutes_A	c__Clostridia	o__Lachnospirales	f__Lachnospiraceae	g__Blautia_A	s__Blautia_A massiliensis
hg_bin.173	human_gut	97.52	1.197	91.535	0.462	32850	1759910	N	d__Bacteria	p__Firmicutes_C	c__Negativicutes	o__Acidaminococcales	f__Acidaminococcaceae	g__CAG-266	s__CAG-266 sp000436095
hg_bin.91	human_gut	97.82	0.543	95.105	0.398	50046	1988666	N	d__Bacteria	p__Firmicutes	c__Bacilli	o__Lactobacillales	f__Lactobacillaceae	g__Limosilactobacillus	s__Limosilactobacillus portuensis
hg_bin.157	human_gut	97.98	0	97.98	0.421	23535	2744037	N	d__Bacteria	p__Firmicutes_A	c__Clostridia	o__Lachnospirales	f__Lachnospiraceae	g__Butyribacter	s__Butyribacter sp003529475
hg_bin.264	human_gut	98.11	1.415	91.035	0.289	8491	2645709	N	d__Bacteria	p__Firmicutes	c__Bacilli	o__Erysipelotrichales	f__Coprobacillaceae	g__Faecalibacillus	s__Faecalibacillus intestinalis
cg_bin.15	chicken_gut	79.74	1.515	72.165	0.483	4818	3856114	N	d__Bacteria	p__Planctomycetota	c__Planctomycetia	o__Gemmatales	f__Gemmataceae	g__	s__
cg_bin.17	chicken_gut	78.97	3.409	61.925	0.575	6301	5414398	N	d__Bacteria	p__Planctomycetota	c__Phycisphaerae	o__Sedimentisphaerales	f__SG8-4	g__	s__
cg_bin.18	chicken_gut	76.15	5.181	50.245	0.584	5769	2144721	N	d__Bacteria	p__Nitrospirota	c__Thermodesulfovibrionia	o__Thermodesulfovibrionales	f__JdFR-86	g__	s__
cg_bin.19	chicken_gut	58.22	0	58.22	0.559	4442	2353336	N	d__Bacteria	p__Planctomycetota	c__Phycisphaerae	o__Sedimentisphaerales	f__SG8-4	g__	s__
cg_bin.23	chicken_gut	78.39	4.621	55.285	0.586	3678	1812244	N	d__Bacteria	p__Bacteroidota	c__Kapabacteria	o__Kapabacteriales	f__Kapabacteriaceae	g__	s__
cg_bin.24	chicken_gut	68.35	0.358	66.56	0.411	16911	2257556	N	d__Bacteria	p__Bacteroidota	c__Bacteroidia	o__Bacteroidales	f__F082	g__	s__
cg_bin.25	chicken_gut	50.1	0	50.1	0.655	11123	2310559	N	d__Bacteria	p__Chloroflexota	c__Anaerolineae	o__Anaerolineales	f__EnvOPS12	g__	s__
cg_bin.27	chicken_gut	73.58	2.626	60.45	0.735	6554	3055985	N	d__Bacteria	p__Myxococcota	c__Myxococcia	o__Myxococcales	f__Anaeromyxobacteraceae	g__	s__
cg_bin.29	chicken_gut	93.33	0.555	90.555	0.572	9011	1588342	N	d__Bacteria	p__Firmicutes	c__Bacilli	o__Izemoplasmatales	f__UBA5603	g__	s__
cg_bin.30	chicken_gut	96.4	5.494	68.93	0.677	41572	4451025	N	d__Bacteria	p__Gemmatimonadota	c__Gemmatimonadetes	o__Gemmatimonadales	f__Gemmatimonadaceae	g__	s__
cg_bin.32	chicken_gut	67.95	0.902	63.44	0.49	3613	2019938	N	d__Bacteria	p__Acidobacteriota	c__Aminicenantia	o__UBA2199	f__UBA2199	g__	s__
cg_bin.36	chicken_gut	88.03	5.883	58.615	0.661	12454	2880832	N	d__Bacteria	p__Proteobacteria	c__Gammaproteobacteria	o__Burkholderiales	f__Rhodocyclaceae	g__	s__
cg_bin.6	chicken_gut	95.9	0.454	93.63	0.626	30646	2977248	N	d__Bacteria	p__Nitrospirota	c__UBA9217	o__UBA9217	f__UBA9217	g__	s__
cg_bin.7	chicken_gut	72.23	2.873	57.865	0.547	9682	614560	N	d__Bacteria	p__Patescibacteria	c__Paceibacteria	o__UBA9983_A	f__J119	g__	s__
cg_bin.8	chicken_gut	88.27	1.531	80.615	0.635	16860	3840673	N	d__Bacteria	p__Acidobacteriota	c__Acidobacteriae	o__Acidoferrales	f__UBA7541	g__	s__
cg_bin.9	chicken_gut	57.75	0	57.75	0.649	10493	3121563	N	d__Bacteria	p__Proteobacteria	c__Gammaproteobacteria	o__Steroidobacterales	f__Steroidobacteraceae	g__	s__
fg_bin.10	fish_gut	91.98	0.749	88.235	0.51	12827	3456738	N	d__Bacteria	p__Cyanobacteria	c__Cyanobacteriia	o__PCC-9006	f__Prochlorotrichaceae	g__	s__
fg_bin.11	fish_gut	95.16	0.195	94.185	0.595	9800	1900659	N	d__Bacteria	p__Proteobacteria	c__Alphaproteobacteria	o__	f__	g__	s__
fg_bin.15	fish_gut	66.29	2.54	53.59	0.636	5901	2593425	N	d__Bacteria	p__Proteobacteria	c__Gammaproteobacteria	o__Burkholderiales	f__Burkholderiaceae	g__	s__
fg_bin.16	fish_gut	69.88	0.752	66.12	0.609	5270	1574992	N	d__Bacteria	p__Proteobacteria	c__Gammaproteobacteria	o__Burkholderiales	f__Burkholderiaceae	g__	s__
fg_bin.17	fish_gut	72.22	2.136	61.54	0.702	7078	2791736	N	d__Bacteria	p__Actinobacteriota	c__Acidimicrobiia	o__Acidimicrobiales	f__Ilumatobacteraceae	g__	s__
fg_bin.18	fish_gut	69.8	3.423	52.685	0.609	8453	1210583	N	d__Bacteria	p__Actinobacteriota	c__Actinomycetia	o__Nanopelagicales	f__UBA5976	g__	s__
fg_bin.2	fish_gut	85.43	4.545	62.705	0.709	10194	2837691	N	d__Bacteria	p__Planctomycetota	c__Phycisphaerae	o__Phycisphaerales	f__SM1A02	g__	s__
fg_bin.20	fish_gut	68.7	0.854	64.43	0.69	5579	2498556	N	d__Bacteria	p__Actinobacteriota	c__Acidimicrobiia	o__Acidimicrobiales	f__Ilumatobacteraceae	g__	s__
fg_bin.23	fish_gut	62.06	0	62.06	0.579	8682	1385473	N	d__Bacteria	p__Proteobacteria	c__Gammaproteobacteria	o__Burkholderiales	f__Burkholderiaceae	g__	s__
fg_bin.28	fish_gut	90.24	1.673	81.875	0.457	8472	3200042	N	d__Bacteria	p__Cyanobacteria	c__Cyanobacteriia	o__Cyanobacteriales	f__Microcystaceae	g__	s__
fg_bin.29	fish_gut	92.42	1.01	87.37	0.519	15337	3566858	N	d__Bacteria	p__Bacteroidota	c__Bacteroidia	o__Chitinophagales	f__Saprospiraceae	g__	s__
fg_bin.30	fish_gut	94.69	0.546	91.96	0.578	18088	2581927	N	d__Bacteria	p__Bacteroidota	c__Kapabacteria	o__Kapabacteriales	f__NICIL-2	g__	s__
fg_bin.31	fish_gut	68.15	2.457	55.865	0.563	8669	1310214	N	d__Bacteria	p__Proteobacteria	c__Gammaproteobacteria	o__Burkholderiales	f__Burkholderiaceae	g__	s__
fg_bin.32	fish_gut	87.91	3.791	68.955	0.458	7590	3663989	N	d__Bacteria	p__Cyanobacteria	c__Cyanobacteriia	o__Cyanobacteriales	f__Microcystaceae_A	g__	s__
fg_bin.35	fish_gut	67.74	2.327	56.105	0.68	4948	1120387	N	d__Bacteria	p__Actinobacteriota	c__Thermoleophilia	o__Solirubrobacterales	f__70-9	g__67-14	s__
fg_bin.39	fish_gut	76.37	1.739	67.675	0.479	7335	2102124	N	d__Bacteria	p__Firmicutes_A	c__Clostridia	o__Lachnospirales	f__Lachnospiraceae	g__Acetatifactor	s__Acetatifactor sp900066565
fg_bin.4	fish_gut	100	2.594	87.03	0.498	64858	2306549	N	d__Bacteria	p__Firmicutes_C	c__Negativicutes	o__Acidaminococcales	f__Acidaminococcaceae	g__Acidaminococcus	s__Acidaminococcus intestini
fg_bin.6	fish_gut	87.76	3.243	71.545	0.492	14579	2319456	N	d__Bacteria	p__Proteobacteria	c__Gammaproteobacteria	o__Enterobacterales	f__Aeromonadaceae	g__Aeromonas	s__
fg_bin.8	fish_gut	80.9	1.388	73.96	0.621	14932	2690638	N	d__Bacteria	p__Proteobacteria	c__Alphaproteobacteria	o__Rhizobiales	f__Aestuariivirgaceae	g__Aestuariivirga	s__
fg_bin.9	fish_gut	74.05	1.916	64.47	0.428	4100	1425127	N	d__Bacteria	p__Firmicutes_A	c__Clostridia	o__Lachnospirales	f__Lachnospiraceae	g__Agathobacter	s__Agathobacter rectalis
hg_bin.1	human_gut	87.24	2.206	76.21	0.443	8634	2102826	N	d__Bacteria	p__Firmicutes_A	c__Clostridia	o__Lachnospirales	f__Lachnospiraceae	g__Agathobacter	s__Agathobacter faecis
hg_bin.10	human_gut	90.33	3.355	73.555	0.561	4778	1760241	N	d__Bacteria	p__Firmicutes_A	c__Clostridia	o__Oscillospirales	f__Butyricicoccaceae	g__Agathobaculum	s__Agathobaculum butyriciproducens
hg_bin.100	human_gut	95.01	0.606	91.98	0.556	8116	2822713	N	d__Bacteria	p__Verrucomicrobiota	c__Verrucomicrobiae	o__Verrucomicrobiales	f__Akkermansiaceae	g__Akkermansia	s__Akkermansia muciniphila
hg_bin.103	human_gut	98.02	0.977	93.135	0.608	14062	2411243	N	d__Bacteria	p__Bacteroidota	c__Bacteroidia	o__Bacteroidales	f__Rikenellaceae	g__Alistipes	s__Alistipes shahii
hg_bin.104	human_gut	79.99	1.682	71.58	0.603	4801	2072287	N	d__Bacteria	p__Bacteroidota	c__Bacteroidia	o__Bacteroidales	f__Rikenellaceae	g__Alistipes	s__Alistipes communis
hg_bin.106	human_gut	96.34	2.179	85.445	0.597	7216	2740997	N	d__Bacteria	p__Bacteroidota	c__Bacteroidia	o__Bacteroidales	f__Rikenellaceae	g__Alistipes	s__Alistipes onderdonkii
hg_bin.108	human_gut	67.79	1.565	59.965	0.545	2197	1829229	N	d__Bacteria	p__Bacteroidota	c__Bacteroidia	o__Bacteroidales	f__Rikenellaceae	g__Alistipes_A	s__Alistipes_A pullistercoris
hg_bin.109	human_gut	75.61	2.323	63.995	0.55	3317	1876573	N	d__Bacteria	p__Bacteroidota	c__Bacteroidia	o__Bacteroidales	f__Rikenellaceae	g__Alistipes_A	s__Alistipes_A indistinctus
hg_bin.110	human_gut	97.04	1.207	91.005	0.457	31553	2172351	N	d__Bacteria	p__Firmicutes_A	c__Clostridia	o__Lachnospirales	f__Lachnospiraceae	g__AM51-8	s__AM51-8 sp003478275
hg_bin.111	human_gut	97.31	2.069	86.965	0.384	9367	2796304	N	d__Bacteria	p__Firmicutes_A	c__Clostridia	o__Lachnospirales	f__Lachnospiraceae	g__Anaerobutyricum	s__Anaerobutyricum hallii
hg_bin.113	human_gut	89.97	2.764	76.15	0.736	21536	5036565	N	d__Bacteria	p__Myxococcota	c__Myxococcia	o__Myxococcales	f__Anaeromyxobacteraceae	g__Anaeromyxobacter	s__
hg_bin.114	human_gut	86.22	3.763	67.405	0.739	14147	4048155	N	d__Bacteria	p__Myxococcota	c__Myxococcia	o__Myxococcales	f__Anaeromyxobacteraceae	g__Anaeromyxobacter	s__
hg_bin.116	human_gut	89.79	6.451	57.535	0.732	18049	6154942	N	d__Bacteria	p__Myxococcota	c__Myxococcia	o__Myxococcales	f__Anaeromyxobacteraceae	g__Anaeromyxobacter	s__
hg_bin.117	human_gut	96.64	2.125	86.015	0.374	10139	2281882	N	d__Bacteria	p__Firmicutes_A	c__Clostridia	o__Lachnospirales	f__Lachnospiraceae	g__Anaerostipes	s__Anaerostipes hadrus
hg_bin.118	human_gut	96.64	2.298	85.15	0.476	10781	2092216	N	d__Bacteria	p__Firmicutes_A	c__Clostridia	o__Lachnospirales	f__Anaerotignaceae	g__Anaerotignum	s__Anaerotignum faecicola
hg_bin.119	human_gut	94.99	1.828	85.85	0.581	11101	7745610	N	d__Bacteria	p__Planctomycetota	c__Planctomycetia	o__Pirellulales	f__Pirellulaceae	g__ARS98	s__
hg_bin.12	human_gut	78.1	0.894	73.63	0.569	5302	1554544	N	d__Bacteria	p__Firmicutes_A	c__Clostridia	o__Oscillospirales	f__Ruminococcaceae	g__Avimicrobium	s__Avimicrobium caecorum
hg_bin.121	human_gut	72.91	0	72.91	0.425	11094	3378838	N	d__Bacteria	p__Bacteroidota	c__Bacteroidia	o__Bacteroidales	f__Bacteroidaceae	g__Bacteroides	s__Bacteroides zhangwenhongi
hg_bin.122	human_gut	68.51	1.741	59.805	0.43	4635	3329122	N	d__Bacteria	p__Bacteroidota	c__Bacteroidia	o__Bacteroidales	f__Bacteroidaceae	g__Bacteroides	s__Bacteroides intestinalis
hg_bin.123	human_gut	93.38	0.244	92.16	0.438	12501	4072793	Y	d__Bacteria	p__Bacteroidota	c__Bacteroidia	o__Bacteroidales	f__Bacteroidaceae	g__Bacteroides	s__Bacteroides fragilis
hg_bin.126	human_gut	74.09	0	74.09	0.405	14557	4816215	N	d__Bacteria	p__Bacteroidota	c__Bacteroidia	o__Bacteroidales	f__Bacteroidaceae	g__Bacteroides	s__Bacteroides nordii
hg_bin.127	human_gut	94.85	2.075	84.475	0.414	41691	4246827	N	d__Bacteria	p__Bacteroidota	c__Bacteroidia	o__Bacteroidales	f__Bacteroidaceae	g__Bacteroides	s__Bacteroides sp014385165
hg_bin.129	human_gut	96.72	2.365	84.895	0.423	19570	3965398	Y	d__Bacteria	p__Bacteroidota	c__Bacteroidia	o__Bacteroidales	f__Bacteroidaceae	g__Bacteroides	s__Bacteroides caccae
hg_bin.13	human_gut	82.13	3.252	65.87	0.472	7600	2386101	Y	d__Bacteria	p__Bacteroidota	c__Bacteroidia	o__Bacteroidales	f__Bacteroidaceae	g__Bacteroides	s__Bacteroides stercoris
hg_bin.132	human_gut	83.29	0.657	80.005	0.441	6955	3664883	Y	d__Bacteria	p__Bacteroidota	c__Bacteroidia	o__Bacteroidales	f__Bacteroidaceae	g__Bacteroides	s__Bacteroides thetaiotaomicron
hg_bin.133	human_gut	92.99	5.157	67.205	0.435	12148	5994048	Y	d__Bacteria	p__Bacteroidota	c__Bacteroidia	o__Bacteroidales	f__Bacteroidaceae	g__Bacteroides	s__Bacteroides eggerthii
hg_bin.135	human_gut	97.46	0.584	94.54	0.431	12502	2282385	N	d__Bacteria	p__Firmicutes_A	c__Clostridia	o__Lachnospirales	f__Lachnospiraceae	g__Bariatricus	s__Bariatricus comes
hg_bin.136	human_gut	98.11	0.503	95.595	0.434	16490	2929887	N	d__Bacteria	p__Bacteroidota	c__Bacteroidia	o__Bacteroidales	f__Barnesiellaceae	g__Barnesiella	s__Barnesiella intestinihominis
hg_bin.137	human_gut	97.92	0.883	93.505	0.602	18658	2108046	N	d__Bacteria	p__Actinobacteriota	c__Actinomycetia	o__Actinomycetales	f__Bifidobacteriaceae	g__Bifidobacterium	s__Bifidobacterium longum
hg_bin.14	human_gut	72.84	1.363	66.025	0.629	4256	1489376	N	d__Bacteria	p__Actinobacteriota	c__Actinomycetia	o__Actinomycetales	f__Bifidobacteriaceae	g__Bifidobacterium	s__Bifidobacterium bifidum
hg_bin.140	human_gut	95.29	0.303	93.775	0.567	19436	1847032	N	d__Bacteria	p__Actinobacteriota	c__Actinomycetia	o__Actinomycetales	f__Bifidobacteriaceae	g__Bifidobacterium	s__Bifidobacterium pseudocatenulatum
hg_bin.141	human_gut	98.61	1.663	90.295	0.604	11037	3628830	Y	d__Bacteria	p__Desulfobacterota_I	c__Desulfovibrionia	o__Desulfovibrionales	f__Desulfovibrionaceae	g__Bilophila	s__Bilophila wadsworthia
hg_bin.143	human_gut	64.46	2.609	51.415	0.383	3579	2502855	N	d__Bacteria	p__Bacteroidota	c__Bacteroidia	o__Chitinophagales	f__Saprospiraceae	g__BJGN01	s__
hg_bin.145	human_gut	60.32	1.754	51.55	0.384	3295	2009709	N	d__Bacteria	p__Firmicutes_A	c__Clostridia	o__Lachnospirales	f__Lachnospiraceae	g__Blautia	s__Blautia stercoris
hg_bin.147	human_gut	98.38	0.127	97.745	0.386	37141	2508284	N	d__Bacteria	p__Firmicutes_A	c__Clostridia	o__Lachnospirales	f__Lachnospiraceae	g__Blautia	s__Blautia hansenii
hg_bin.148	human_gut	87.6	3.241	71.395	0.423	4028	2200625	N	d__Bacteria	p__Firmicutes_A	c__Clostridia	o__Lachnospirales	f__Lachnospiraceae	g__Blautia_A	s__Blautia_A wexlerae
hg_bin.15	human_gut	94.72	2.287	83.285	0.433	8387	3241983	N	d__Bacteria	p__Firmicutes_A	c__Clostridia	o__Lachnospirales	f__Lachnospiraceae	g__Blautia_A	s__Blautia_A faecis
hg_bin.150	human_gut	90.31	1.476	82.93	0.423	13218	2292062	N	d__Bacteria	p__Firmicutes_A	c__Clostridia	o__Lachnospirales	f__Lachnospiraceae	g__Blautia_A	s__Blautia_A obeum
hg_bin.151	human_gut	94.23	1.18	88.33	0.446	15496	3081413	N	d__Bacteria	p__Firmicutes_A	c__Clostridia	o__Lachnospirales	f__Lachnospiraceae	g__Blautia_A	s__Blautia_A sp000436615
hg_bin.152	human_gut	55.93	0	55.93	0.414	15707	2119025	N	d__Bacteria	p__Firmicutes_A	c__Clostridia	o__Lachnospirales	f__Lachnospiraceae	g__Blautia_A	s__Blautia_A sp003471165
hg_bin.155	human_gut	97.28	0.111	96.725	0.387	33002	2581474	N	d__Bacteria	p__Firmicutes_A	c__Clostridia	o__Lachnospirales	f__Lachnospiraceae	g__Butyribacter	s__Butyribacter sp003149875
hg_bin.158	human_gut	96.64	0.915	92.065	0.365	20067	3129100	N	d__Bacteria	p__Firmicutes_A	c__Clostridia	o__Lachnospirales	f__Lachnospiraceae	g__Butyribacter	s__Butyribacter intestini
hg_bin.159	human_gut	88.48	1.661	80.175	0.427	8778	3401869	N	d__Bacteria	p__Bacteroidota	c__Bacteroidia	o__Bacteroidales	f__Marinifilaceae	g__Butyricimonas	s__Butyricimonas virosa
hg_bin.16	human_gut	64.91	1.754	56.14	0.665	7116	1713508	N	d__Bacteria	p__Planctomycetota	c__Planctomycetia	o__Pirellulales	f__UBA1268	g__CACORA01	s__
hg_bin.162	human_gut	91.61	0.319	90.015	0.507	22393	2354212	N	d__Bacteria	p__Firmicutes_C	c__Negativicutes	o__Veillonellales	f__Megasphaeraceae	g__Caecibacter	s__Caecibacter hominis
hg_bin.163	human_gut	73.42	2.908	58.88	0.629	4677	1454731	N	d__Bacteria	p__Firmicutes_A	c__Clostridia	o__Oscillospirales	f__Oscillospiraceae	g__CAG-103	s__CAG-103 sp000432375
hg_bin.165	human_gut	90.77	0	90.77	0.45	7754	1921794	N	d__Bacteria	p__Firmicutes_A	c__Clostridia	o__Lachnospirales	f__Lachnospiraceae	g__CAG-127	s__CAG-127 sp900319515
hg_bin.166	human_gut	55.09	0	55.09	0.595	3361	1294157	N	d__Bacteria	p__Firmicutes_A	c__Clostridia	o__Oscillospirales	f__Oscillospiraceae	g__CAG-170	s__CAG-170 sp000432135
hg_bin.168	human_gut	65.22	1.761	56.415	0.511	4017	1699967	N	d__Bacteria	p__Firmicutes_A	c__Clostridia	o__Oscillospirales	f__Acutalibacteraceae	g__CAG-177	s__CAG-177 sp003514385
hg_bin.169	human_gut	87.17	0.284	85.75	0.352	28617	2206107	N	d__Bacteria	p__Cyanobacteria	c__Vampirovibrionia	o__Gastranaerophilales	f__Gastranaerophilaceae	g__CAG-196	s__CAG-196 sp002102975
hg_bin.17	human_gut	93.14	1.923	83.525	0.546	9314	1631488	N	d__Bacteria	p__Firmicutes_A	c__Clostridia	o__Oscillospirales	f__Acutalibacteraceae	g__CAG-217	s__CAG-217 sp000436335
hg_bin.170	human_gut	74.13	0.862	69.82	0.461	20721	1687760	N	d__Bacteria	p__Firmicutes_A	c__Clostridia	o__Peptostreptococcales	f__Anaerovoracaceae	g__CAG-238	s__CAG-238 sp000435615
hg_bin.172	human_gut	56.38	1.267	50.045	0.48	1847	838963	N	d__Bacteria	p__Firmicutes_C	c__Negativicutes	o__Acidaminococcales	f__Acidaminococcaceae	g__CAG-266	s__CAG-266 sp000436095
hg_bin.174	human_gut	76.77	2.74	63.07	0.277	31838	1581730	N	d__Bacteria	p__Firmicutes_A	c__Clostridia	o__TANB77	f__CAG-508	g__CAG-269	s__CAG-269 sp001916065
hg_bin.175	human_gut	61.42	1.23	55.27	0.268	4560	1097325	N	d__Bacteria	p__Firmicutes_A	c__Clostridia	o__TANB77	f__CAG-508	g__CAG-269	s__CAG-269 sp003525075
hg_bin.176	human_gut	77.76	1.398	70.77	0.265	17964	1343629	N	d__Bacteria	p__Firmicutes_A	c__Clostridia	o__TANB77	f__CAG-508	g__CAG-269	s__CAG-269 sp000431335
hg_bin.178	human_gut	74.09	0.671	70.735	0.29	52192	1157900	N	d__Bacteria	p__Firmicutes_A	c__Clostridia	o__TANB77	f__CAG-508	g__CAG-273	s__CAG-273 sp000435755
hg_bin.18	human_gut	92.41	3.37	75.56	0.267	18673	1163475	N	d__Bacteria	p__Firmicutes	c__Bacilli	o__RF39	f__UBA660	g__CAG-302	s__CAG-302 sp000431795
hg_bin.180	human_gut	85.39	1.123	79.775	0.264	7620	1008757	N	d__Bacteria	p__Firmicutes	c__Bacilli	o__RF39	f__UBA660	g__CAG-302	s__CAG-302 sp001916775
hg_bin.181	human_gut	94.18	0.671	90.825	0.474	13051	2335514	N	d__Bacteria	p__Firmicutes_A	c__Clostridia	o__Oscillospirales	f__Ruminococcaceae	g__CAG-353	s__CAG-353 sp900066885
hg_bin.182	human_gut	95.46	3.02	80.36	0.385	10425	1966560	N	d__Bacteria	p__Firmicutes_A	c__Clostridia	o__UBA1381	f__UBA1381	g__CAG-41	s__CAG-41 sp900066215
hg_bin.186	human_gut	83.15	0.709	79.605	0.468	8199	1375869	N	d__Bacteria	p__Firmicutes_A	c__Clostridia	o__Christensenellales	f__CAG-917	g__CAG-475	s__CAG-475 sp000434435
hg_bin.187	human_gut	77.33	2.521	64.725	0.27	9673	1545605	N	d__Bacteria	p__Firmicutes_A	c__Clostridia	o__TANB77	f__CAG-508	g__CAG-492	s__CAG-492 sp000434335
hg_bin.19	human_gut	84.11	1.81	75.06	0.612	8148	1626976	N	d__Bacteria	p__Firmicutes_A	c__Clostridia	o__Oscillospirales	f__Oscillospiraceae	g__CAG-83	s__CAG-83 sp000431575
hg_bin.190	human_gut	89.11	2.028	78.97	0.444	10669	2624696	N	d__Bacteria	p__Firmicutes_A	c__Clostridia	o__Lachnospirales	f__Lachnospiraceae	g__CAG-95	s__CAG-95 sp000438155
hg_bin.193	human_gut	82.77	2.181	71.865	0.519	8312	2801683	N	d__Bacteria	p__Chloroflexota	c__Anaerolineae	o__Aggregatilineales	f__A4b	g__CAIRDJ01	s__CAIRDJ01 sp903877335
hg_bin.195	human_gut	81.65	2.442	69.44	0.643	8162	1383920	N	d__Bacteria	p__Actinobacteriota	c__Thermoleophilia	o__Solirubrobacterales	f__70-9	g__CAIUSP01	s__
hg_bin.196	human_gut	94.2	1.834	85.03	0.58	14164	2771094	N	d__Bacteria	p__Proteobacteria	c__Gammaproteobacteria	o__Methylococcales	f__Methylococcaceae	g__CAIVXW01	s__CAIVXW01 sp903910005
hg_bin.198	human_gut	82.71	0.909	78.165	0.598	4620	4537178	N	d__Bacteria	p__Chloroflexota	c__Anaerolineae	o__Caldilineales	f__Caldilineaceae	g__Caldilinea	s__
hg_bin.199	human_gut	90.54	3.919	70.945	0.622	10301	4257873	N	d__Bacteria	p__Chloroflexota	c__Anaerolineae	o__Caldilineales	f__Caldilineaceae	g__Caldilinea	s__Caldilinea sp018969295
hg_bin.200	human_gut	63.46	2.051	53.205	0.639	2931	1559260	N	d__Bacteria	p__Actinobacteriota	c__Acidimicrobiia	o__Acidimicrobiales	f__Ilumatobacteraceae	g__Casp-actino8	s__
hg_bin.201	human_gut	77.33	3.086	61.9	0.641	4120	1719950	N	d__Bacteria	p__Actinobacteriota	c__Acidimicrobiia	o__Acidimicrobiales	f__Ilumatobacteraceae	g__Casp-actino8	s__
hg_bin.202	human_gut	84.63	0	84.63	0.663	23438	2462101	N	d__Bacteria	p__Actinobacteriota	c__Acidimicrobiia	o__Acidimicrobiales	f__Ilumatobacteraceae	g__Casp-actino8	s__
hg_bin.203	human_gut	89.92	1.352	83.16	0.337	7649	1857010	N	d__Bacteria	p__Firmicutes	c__Bacilli	o__Erysipelotrichales	f__Coprobacillaceae	g__Catenibacterium	s__Catenibacterium sp000437715
hg_bin.204	human_gut	79.13	1.235	72.955	0.29	7071	2519231	N	d__Bacteria	p__Fusobacteriota	c__Fusobacteriia	o__Fusobacteriales	f__Fusobacteriaceae	g__Cetobacterium_A	s__Cetobacterium_A somerae
hg_bin.205	human_gut	97.75	0	97.75	0.304	13907	2515878	N	d__Bacteria	p__Fusobacteriota	c__Fusobacteriia	o__Fusobacteriales	f__Fusobacteriaceae	g__Cetobacterium_A	s__Cetobacterium_A sp000799075
hg_bin.206	human_gut	87	4.202	65.99	0.58	8416	1978273	N	d__Bacteria	p__Proteobacteria	c__Alphaproteobacteria	o__Sphingomonadales	f__Sphingomonadaceae	g__Chakrabartia	s__Chakrabartia sp009920915
hg_bin.207	human_gut	59.59	0.316	58.01	0.458	2348	1548245	N	d__Bacteria	p__Firmicutes_A	c__Clostridia	o__Lachnospirales	f__Lachnospiraceae	g__Choladocola	s__Choladocola sp003481535
hg_bin.209	human_gut	75.15	2.013	65.085	0.504	2419	2027802	N	d__Bacteria	p__Firmicutes_A	c__Clostridia	o__Oscillospirales	f__Acutalibacteraceae	g__Clostridium_A	s__Clostridium_A leptum
hg_bin.210	human_gut	98.73	0.019	98.635	0.478	25644	4636329	N	d__Bacteria	p__Firmicutes_A	c__Clostridia	o__Lachnospirales	f__Lachnospiraceae	g__Clostridium_Q	s__Clostridium_Q symbiosum
hg_bin.211	human_gut	94.3	1.265	87.975	0.497	10461	2226958	N	d__Bacteria	p__Firmicutes_A	c__Clostridia	o__Lachnospirales	f__Lachnospiraceae	g__Clostridium_Q	s__Clostridium_Q fessum
hg_bin.212	human_gut	96.82	1.628	88.68	0.413	26415	3311793	N	d__Bacteria	p__Firmicutes_A	c__Clostridia	o__Lachnospirales	f__Lachnospiraceae	g__COE1	s__COE1 sp001916965
hg_bin.213	human_gut	97.6	0	97.6	0.603	24333	2104201	N	d__Bacteria	p__Actinobacteriota	c__Coriobacteriia	o__Coriobacteriales	f__Coriobacteriaceae	g__Collinsella	s__Collinsella tanakaei
hg_bin.214	human_gut	90.63	0.921	86.025	0.626	9661	1543788	N	d__Bacteria	p__Actinobacteriota	c__Coriobacteriia	o__Coriobacteriales	f__Coriobacteriaceae	g__Collinsella	s__Collinsella sp900540845
hg_bin.216	human_gut	92.95	2.15	82.2	0.602	4930	1809862	N	d__Bacteria	p__Actinobacteriota	c__Coriobacteriia	o__Coriobacteriales	f__Coriobacteriaceae	g__Collinsella	s__Collinsella sp003459505
hg_bin.217	human_gut	98.49	0.377	96.605	0.384	49431	3268960	N	d__Bacteria	p__Bacteroidota	c__Bacteroidia	o__Bacteroidales	f__Coprobacteraceae	g__Coprobacter	s__Coprobacter fastidiosus
hg_bin.218	human_gut	98.43	0.732	94.77	0.446	13422	2536723	N	d__Bacteria	p__Firmicutes_A	c__Clostridia	o__Lachnospirales	f__Lachnospiraceae	g__Coprococcus	s__Coprococcus eutactus_A
hg_bin.219	human_gut	96.56	0.335	94.885	0.42	45936	2296106	N	d__Bacteria	p__Firmicutes_A	c__Clostridia	o__Lachnospirales	f__Lachnospiraceae	g__Coprococcus	s__Coprococcus sp000433075
hg_bin.22	human_gut	97.61	1.006	92.58	0.413	41178	2568538	N	d__Bacteria	p__Firmicutes_A	c__Clostridia	o__Lachnospirales	f__Lachnospiraceae	g__Coprococcus	s__Coprococcus sp900066115
hg_bin.220	human_gut	94.42	4.222	73.31	0.441	9356	2463832	N	d__Bacteria	p__Firmicutes_A	c__Clostridia	o__Lachnospirales	f__Lachnospiraceae	g__Coprococcus_A	s__Coprococcus_A catus
hg_bin.222	human_gut	79.01	2.162	68.2	0.524	3693	2597920	N	d__Bacteria	p__Firmicutes_A	c__Clostridia	o__Lachnospirales	f__Lachnospiraceae	g__Copromonas	s__Copromonas sp000435795
hg_bin.223	human_gut	61.2	1.724	52.58	0.498	6576	1621602	N	d__Bacteria	p__Firmicutes_A	c__Clostridia	o__Lachnospirales	f__Lachnospiraceae	g__Copromonas	s__Copromonas sp900066535
hg_bin.224	human_gut	56.49	0	56.49	0.502	11044	1848576	N	d__Bacteria	p__Firmicutes_A	c__Clostridia	o__Lachnospirales	f__Lachnospiraceae	g__Copromonas	s__Copromonas sp900066785
hg_bin.225	human_gut	85.9	5.352	59.14	0.637	5842	3002984	N	d__Bacteria	p__Proteobacteria	c__Alphaproteobacteria	o__Caulobacterales	f__Parvularculaceae	g__CV81	s__
hg_bin.227	human_gut	97.04	2.465	84.715	0.641	9813	2386143	N	d__Bacteria	p__Desulfobacterota_I	c__Desulfovibrionia	o__Desulfovibrionales	f__Desulfovibrionaceae	g__Desulfovibrio	s__Desulfovibrio sp900556755
hg_bin.228	human_gut	79.58	1.582	71.67	0.524	5726	1729851	N	d__Bacteria	p__Firmicutes_C	c__Negativicutes	o__Veillonellales	f__Dialisteraceae	g__Dialister	s__Dialister sp000434475
hg_bin.23	human_gut	95.2	1.423	88.085	0.411	17301	2245790	N	d__Bacteria	p__Firmicutes_A	c__Clostridia	o__Lachnospirales	f__Lachnospiraceae	g__Dorea	s__Dorea formicigenerans
hg_bin.231	human_gut	65.75	1.337	59.065	0.681	9824	2416304	N	d__Bacteria	p__Proteobacteria	c__Gammaproteobacteria	o__Burkholderiales	f__Burkholderiaceae	g__DSNY01	s__
hg_bin.233	human_gut	66.55	1.645	58.325	0.4	4098	2102092	N	d__Bacteria	p__Bacteroidota	c__Ignavibacteria	o__Ignavibacteriales	f__Melioribacteraceae	g__DSXH01	s__
hg_bin.235	human_gut	96.59	5.951	66.835	0.558	6554	2312834	N	d__Bacteria	p__Proteobacteria	c__Gammaproteobacteria	o__Burkholderiales	f__Burkholderiaceae	g__Duodenibacillus	s__Duodenibacillus intestinigallinarum
hg_bin.236	human_gut	72.72	0.701	69.215	0.541	7204	1886271	N	d__Bacteria	p__Proteobacteria	c__Gammaproteobacteria	o__Burkholderiales	f__Burkholderiaceae	g__Duodenibacillus	s__Duodenibacillus intestinavium
hg_bin.237	human_gut	89.42	0	89.42	0.259	18559	1783407	N	d__Bacteria	p__Firmicutes_A	c__Clostridia	o__Clostridiales	f__Clostridiaceae	g__Dwaynesavagella	s__Dwaynesavagella gallinarum
hg_bin.238	human_gut	96.75	0	96.75	0.62	18724	2341749	N	d__Bacteria	p__Firmicutes_A	c__Clostridia	o__Oscillospirales	f__Oscillospiraceae	g__Dysosmobacter	s__Dysosmobacter welbionis
hg_bin.24	human_gut	92.49	5.369	65.645	0.582	4701	2024981	N	d__Bacteria	p__Firmicutes_A	c__Clostridia	o__Oscillospirales	f__Oscillospiraceae	g__Dysosmobacter	s__Dysosmobacter sp001916835
hg_bin.241	human_gut	97.32	1.017	92.235	0.725	13889	4163109	N	d__Bacteria	p__Actinobacteriota	c__Actinomycetia	o__Mycobacteriales	f__Micromonosporaceae	g__EFPC-2	s__
hg_bin.242	human_gut	96.49	0.478	94.1	0.49	13023	2633501	N	d__Bacteria	p__Firmicutes_A	c__Clostridia	o__Lachnospirales	f__Lachnospiraceae	g__Eisenbergiella	s__Eisenbergiella sp900066775
hg_bin.243	human_gut	96.88	4.362	75.07	0.468	21108	7071843	N	d__Bacteria	p__Firmicutes_A	c__Clostridia	o__Lachnospirales	f__Lachnospiraceae	g__Eisenbergiella	s__Eisenbergiella tayi
hg_bin.244	human_gut	55.53	0	55.53	0.504	2501	4091322	N	d__Bacteria	p__Firmicutes_A	c__Clostridia	o__Lachnospirales	f__Lachnospiraceae	g__Enterocloster	s__Enterocloster aldenensis
hg_bin.245	human_gut	66.97	1.323	60.355	0.555	2433	4210345	N	d__Bacteria	p__Firmicutes_A	c__Clostridia	o__Lachnospirales	f__Lachnospiraceae	g__Enterocloster	s__Enterocloster asparagiformis
hg_bin.246	human_gut	99.32	0.639	96.125	0.499	25582	5438786	N	d__Bacteria	p__Firmicutes_A	c__Clostridia	o__Lachnospirales	f__Lachnospiraceae	g__Enterocloster	s__Enterocloster bolteae
hg_bin.248	human_gut	98.64	0.158	97.85	0.471	46817	2898783	N	d__Bacteria	p__Firmicutes_A	c__Clostridia	o__Lachnospirales	f__Lachnospiraceae	g__Enterocloster	s__Enterocloster sp001517625
hg_bin.25	human_gut	89.89	1.424	82.77	0.441	14159	2860370	N	d__Bacteria	p__Firmicutes_A	c__Clostridia	o__Lachnospirales	f__Lachnospiraceae	g__Enterocloster	s__Enterocloster sp000431375
hg_bin.250	human_gut	83.69	0.264	82.37	0.444	3593	813448	N	d__Bacteria	p__Proteobacteria	c__Alphaproteobacteria	o__Rs-D84	f__Rs-D84	g__Enterousia	s__
hg_bin.251	human_gut	86.31	1.923	76.695	0.623	4845	1346483	N	d__Bacteria	p__Firmicutes_A	c__Clostridia	o__Oscillospirales	f__Oscillospiraceae	g__ER4	s__ER4 sp900317525
hg_bin.252	human_gut	95.3	0.978	90.41	0.595	5634	1835945	N	d__Bacteria	p__Firmicutes_A	c__Clostridia	o__Oscillospirales	f__Oscillospiraceae	g__ER4	s__ER4 sp000765235
hg_bin.253	human_gut	72.67	2.201	61.665	0.316	2730	2429615	N	d__Bacteria	p__Firmicutes	c__Bacilli	o__Erysipelotrichales	f__Coprobacillaceae	g__Erysipelatoclostridium	s__Erysipelatoclostridium ramosum
hg_bin.254	human_gut	83.9	2.746	70.17	0.511	5795	3575850	Y	d__Bacteria	p__Proteobacteria	c__Gammaproteobacteria	o__Enterobacterales	f__Enterobacteriaceae	g__Escherichia	s__Escherichia coli
hg_bin.255	human_gut	99.16	1.738	90.47	0.332	37318	2408804	N	d__Bacteria	p__Firmicutes_A	c__Clostridia	o__Lachnospirales	f__Lachnospiraceae	g__Eubacterium_G	s__Eubacterium_G sp000435815
hg_bin.259	human_gut	94.85	0	94.85	0.38	19651	1804185	N	d__Bacteria	p__Firmicutes_A	c__Clostridia	o__Oscillospirales	f__Acutalibacteraceae	g__Eubacterium_R	s__Eubacterium_R sp000436835
hg_bin.260	human_gut	68.96	1.724	60.34	0.698	8540	3460957	N	d__Bacteria	p__Planctomycetota	c__UBA1135	o__UBA1135	f__GCA-002686595	g__F1-120-MAGs118	s__
hg_bin.261	human_gut	84.94	4.795	60.965	0.649	23346	1621685	N	d__Bacteria	p__Actinobacteriota	c__Acidimicrobiia	o__Acidimicrobiales	f__Ilumatobacteraceae	g__F1-60-MAGs027	s__
hg_bin.262	human_gut	55.27	0	55.27	0.698	4408	1040544	N	d__Bacteria	p__Actinobacteriota	c__Thermoleophilia	o__Solirubrobacterales	f__Solirubrobacteraceae	g__F1-60-MAGs163	s__
hg_bin.265	human_gut	90.71	4.488	68.27	0.582	4523	1906755	N	d__Bacteria	p__Firmicutes_A	c__Clostridia	o__Oscillospirales	f__Ruminococcaceae	g__Faecalibacterium	s__Faecalibacterium prausnitzii_D
hg_bin.266	human_gut	95.14	3.061	79.835	0.607	17259	2039750	N	d__Bacteria	p__Firmicutes_A	c__Clostridia	o__Oscillospirales	f__Ruminococcaceae	g__Faecalibacterium	s__Faecalibacterium prausnitzii_E
hg_bin.267	human_gut	80.68	2.04	70.48	0.596	5105	1726798	N	d__Bacteria	p__Firmicutes_A	c__Clostridia	o__Oscillospirales	f__Ruminococcaceae	g__Faecalibacterium	s__Faecalibacterium prausnitzii_C
hg_bin.268	human_gut	70.36	3.239	54.165	0.608	3616	1418737	N	d__Bacteria	p__Firmicutes_A	c__Clostridia	o__Oscillospirales	f__Ruminococcaceae	g__Faecalibacterium	s__Faecalibacterium prausnitzii_G
hg_bin.269	human_gut	92.6	0.685	89.175	0.388	13045	1921923	N	d__Bacteria	p__Firmicutes_A	c__Clostridia	o__Lachnospirales	f__Lachnospiraceae	g__Faecalimonas	s__Faecalimonas sp000209385
hg_bin.27	human_gut	96.04	0.215	94.965	0.421	19149	2491132	N	d__Bacteria	p__Firmicutes_A	c__Clostridia	o__Lachnospirales	f__Lachnospiraceae	g__Faecalimonas	s__Faecalimonas umbilicata
hg_bin.271	human_gut	95.96	0.632	92.8	0.405	31462	2235228	N	d__Bacteria	p__Firmicutes_A	c__Clostridia	o__Lachnospirales	f__Lachnospiraceae	g__Faecalimonas	s__Faecalimonas phoceensis
hg_bin.29	human_gut	90.77	1.677	82.385	0.617	8874	2021565	N	d__Bacteria	p__Firmicutes_A	c__Clostridia	o__Oscillospirales	f__Oscillospiraceae	g__Faecousia	s__Faecousia sp003525905
hg_bin.3	human_gut	96.64	1.677	88.255	0.445	10743	1899459	N	d__Bacteria	p__Firmicutes_A	c__Clostridia	o__Oscillospirales	f__Acutalibacteraceae	g__Fimenecus	s__Fimenecus sp000432435
hg_bin.31	human_gut	94.18	2.013	84.115	0.521	7557	2536343	N	d__Bacteria	p__Firmicutes_A	c__Clostridia	o__Oscillospirales	f__Acutalibacteraceae	g__Fimivicinus	s__Fimivicinus sp900544375
hg_bin.35	human_gut	97.98	2.818	83.89	0.624	13500	3214817	N	d__Bacteria	p__Firmicutes_A	c__Clostridia	o__Oscillospirales	f__Oscillospiraceae	g__Flavonifractor	s__Flavonifractor plautii
hg_bin.37	human_gut	71.37	3.34	54.67	0.294	2878	795249	N	d__Bacteria	p__Proteobacteria	c__Alphaproteobacteria	o__Pelagibacterales	f__Pelagibacteraceae	g__Fonsibacter	s__Fonsibacter ubiquis
hg_bin.38	human_gut	88.39	1.265	82.065	0.489	9485	2297232	N	d__Bacteria	p__Firmicutes_A	c__Clostridia	o__Lachnospirales	f__Lachnospiraceae	g__Fusicatenibacter	s__Fusicatenibacter saccharivorans
hg_bin.39	human_gut	97.75	2.969	82.905	0.293	13629	2318770	N	d__Bacteria	p__Fusobacteriota	c__Fusobacteriia	o__Fusobacteriales	f__Fusobacteriaceae	g__Fusobacterium_A	s__Fusobacterium_A sp900549465
hg_bin.4	human_gut	88.86	2.247	77.625	0.304	28940	2548790	N	d__Bacteria	p__Fusobacteriota	c__Fusobacteriia	o__Fusobacteriales	f__Fusobacteriaceae	g__Fusobacterium_A	s__Fusobacterium_A sp900764925
hg_bin.41	human_gut	93.02	2.247	81.785	0.293	10116	2867235	N	d__Bacteria	p__Fusobacteriota	c__Fusobacteriia	o__Fusobacteriales	f__Fusobacteriaceae	g__Fusobacterium_A	s__Fusobacterium_A varium
hg_bin.42	human_gut	95.79	4.141	75.085	0.29	11008	2678635	N	d__Bacteria	p__Fusobacteriota	c__Fusobacteriia	o__Fusobacteriales	f__Fusobacteriaceae	g__Fusobacterium_A	s__Fusobacterium_A mortiferum
hg_bin.43	human_gut	67.74	1.648	59.5	0.734	2893	2934330	N	d__Bacteria	p__Gemmatimonadota	c__Gemmatimonadetes	o__Gemmatimonadales	f__Gemmatimonadaceae	g__Gemmatimonas	s__
hg_bin.44	human_gut	96.78	1.881	87.375	0.601	11931	2560879	N	d__Bacteria	p__Firmicutes_A	c__Clostridia	o__Oscillospirales	f__Ruminococcaceae	g__Gemmiger	s__Gemmiger formicilis
hg_bin.45	human_gut	70.48	1.02	65.38	0.594	5874	1913051	N	d__Bacteria	p__Firmicutes_A	c__Clostridia	o__Oscillospirales	f__Ruminococcaceae	g__Gemmiger	s__Gemmiger sp900540595
hg_bin.46	human_gut	98.17	0.68	94.77	0.565	8099	2417079	N	d__Bacteria	p__Firmicutes_A	c__Clostridia	o__Oscillospirales	f__Ruminococcaceae	g__Gemmiger	s__Gemmiger qucibialis
hg_bin.47	human_gut	98.65	0.117	98.065	0.318	111009	1558690	N	d__Bacteria	p__Campylobacterota	c__Campylobacteria	o__Campylobacterales	f__Helicobacteraceae	g__Helicobacter_D	s__
hg_bin.48	human_gut	90.43	2.112	79.87	0.373	5511	1596902	N	d__Bacteria	p__Campylobacterota	c__Campylobacteria	o__Campylobacterales	f__Helicobacteraceae	g__Helicobacter_D	s__
hg_bin.5	human_gut	99.37	2.848	85.13	0.496	25163	6424664	N	d__Bacteria	p__Firmicutes_A	c__Clostridia	o__Lachnospirales	f__Lachnospiraceae	g__Hungatella	s__Hungatella effluvii
hg_bin.51	human_gut	68.96	3.448	51.72	0.453	7031	4169589	N	d__Bacteria	p__Bacteroidota	c__Bacteroidia	o__Cytophagales	f__Cyclobacteriaceae	g__JAAUQL01	s__
hg_bin.52	human_gut	81.03	1.724	72.41	0.436	11390	4350997	N	d__Bacteria	p__Bacteroidota	c__Bacteroidia	o__Cytophagales	f__Cyclobacteriaceae	g__JAAUQL01	s__
hg_bin.53	human_gut	66.37	0	66.37	0.72	8702	2506257	N	d__Bacteria	p__Gemmatimonadota	c__Gemmatimonadetes	o__Gemmatimonadales	f__GWC2-71-9	g__JACDDX01	s__
hg_bin.54	human_gut	87.22	4.558	64.43	0.675	40412	4272598	N	d__Bacteria	p__Acidobacteriota	c__Vicinamibacteria	o__Vicinamibacterales	f__2-12-FULL-66-21	g__JACPDI01	s__
hg_bin.56	human_gut	55.17	0	55.17	0.646	7573	2407051	N	d__Bacteria	p__Chloroflexota	c__Anaerolineae	o__Anaerolineales	f__EnvOPS12	g__JAFGSI01	s__
hg_bin.58	human_gut	72.22	1.428	65.08	0.472	15020	2954798	N	d__Bacteria	p__Bacteroidota	c__Bacteroidia	o__Bacteroidales	f__GCA-2748055	g__JAFGWU01	s__
hg_bin.6	human_gut	78.72	1.189	72.775	0.592	4925	2687956	N	d__Bacteria	p__Proteobacteria	c__Gammaproteobacteria	o__Enterobacterales	f__Aeromonadaceae	g__JAGOXX01	s__
hg_bin.62	human_gut	83.16	3.032	68	0.485	4650	1643105	N	d__Bacteria	p__Bacteroidota	c__Bacteroidia	o__Chitinophagales	f__Chitinophagaceae	g__JJ008	s__JJ008 sp003489485
hg_bin.65	human_gut	94.93	2.9	80.43	0.411	11332	3073178	N	d__Bacteria	p__Firmicutes_A	c__Clostridia	o__Lachnospirales	f__Lachnospiraceae	g__KLE1615	s__KLE1615 sp900066985
hg_bin.66	human_gut	90.92	6.028	60.78	0.583	4119	4752486	Y	d__Bacteria	p__Proteobacteria	c__Gammaproteobacteria	o__Enterobacterales	f__Enterobacteriaceae	g__Klebsiella	s__Klebsiella pneumoniae
hg_bin.67	human_gut	94	6.577	61.115	0.538	13031	5611884	N	d__Bacteria	p__Proteobacteria	c__Gammaproteobacteria	o__Enterobacterales	f__Enterobacteriaceae	g__Klebsiella	s__Klebsiella aerogenes
hg_bin.68	human_gut	72.47	1.25	66.22	0.642	4380	2482804	N	d__Bacteria	p__Proteobacteria	c__Alphaproteobacteria	o__Rhodobacterales	f__Rhodobacteraceae	g__KMS-5	s__
hg_bin.69	human_gut	90.82	5.328	64.18	0.638	6965	3068471	N	d__Bacteria	p__Proteobacteria	c__Alphaproteobacteria	o__Rhodobacterales	f__Rhodobacteraceae	g__KMS-5	s__KMS-5 sp016869835
hg_bin.7	human_gut	97.71	1.006	92.68	0.363	37785	2440544	N	d__Bacteria	p__Firmicutes_A	c__Clostridia	o__Lachnospirales	f__Lachnospiraceae	g__Lachnospira	s__Lachnospira sp900316325
hg_bin.70	human_gut	97.5	1.291	91.045	0.321	41057	2761223	N	d__Bacteria	p__Firmicutes_A	c__Clostridia	o__Lachnospirales	f__Lachnospiraceae	g__Lachnospira	s__Lachnospira sp900551945
hg_bin.73	human_gut	87.15	2.181	76.245	0.348	9362	2376245	N	d__Bacteria	p__Firmicutes_A	c__Clostridia	o__Lachnospirales	f__Lachnospiraceae	g__Lachnospira	s__Lachnospira sp900545725
hg_bin.74	human_gut	90.39	2.684	76.97	0.357	11578	2404034	N	d__Bacteria	p__Firmicutes_A	c__Clostridia	o__Lachnospirales	f__Lachnospiraceae	g__Lachnospira	s__Lachnospira sp000436475
hg_bin.75	human_gut	98.63	0.838	94.44	0.421	9470	2532040	N	d__Bacteria	p__Firmicutes_A	c__Clostridia	o__Lachnospirales	f__Lachnospiraceae	g__Lachnospira	s__Lachnospira sp000437735
hg_bin.76	human_gut	62.55	0	62.55	0.373	13683	2320863	N	d__Bacteria	p__Firmicutes_A	c__Clostridia	o__Lachnospirales	f__Lachnospiraceae	g__Lachnospira	s__Lachnospira sp000436535
hg_bin.77	human_gut	88.17	0.447	85.935	0.362	8412	1960580	N	d__Bacteria	p__Firmicutes_A	c__Clostridia	o__Lachnospirales	f__Lachnospiraceae	g__Lachnospira	s__Lachnospira rogosae_A
hg_bin.78	human_gut	90.27	2.511	77.715	0.506	8233	1619971	N	d__Bacteria	p__Firmicutes	c__Bacilli	o__Lactobacillales	f__Lactobacillaceae	g__Lactobacillus	s__
hg_bin.79	human_gut	98.94	0	98.94	0.377	36163	1977936	N	d__Bacteria	p__Firmicutes	c__Bacilli	o__Lactobacillales	f__Lactobacillaceae	g__Lactobacillus	s__Lactobacillus amylovorus
hg_bin.8	human_gut	96.84	0.946	92.11	0.351	24995	2190823	N	d__Bacteria	p__Firmicutes	c__Bacilli	o__Lactobacillales	f__Streptococcaceae	g__Lactococcus	s__Lactococcus lactis
hg_bin.81	human_gut	50.29	0	50.29	0.33	430244	826687	N	d__Bacteria	p__Desulfobacterota_I	c__Desulfovibrionia	o__Desulfovibrionales	f__Desulfovibrionaceae	g__Lawsonia	s__Lawsonia intracellularis
hg_bin.82	human_gut	93.59	1.979	83.695	0.615	7861	2043266	N	d__Bacteria	p__Firmicutes_A	c__Clostridia	o__Oscillospirales	f__Oscillospiraceae	g__Lawsonibacter	s__Lawsonibacter sp900066825
hg_bin.83	human_gut	87.17	3.587	69.235	0.444	11232	3226694	N	d__Bacteria	p__Bacteroidota	c__Bacteroidia	o__Bacteroidales	f__VadinHA17	g__LD21	s__
hg_bin.86	human_gut	98.49	0	98.49	0.494	41724	2667703	N	d__Bacteria	p__Bacteroidota	c__Bacteroidia	o__Bacteroidales	f__Muribaculaceae	g__Limisoma	s__Limisoma sp000437795
hg_bin.87	human_gut	73.08	3.202	57.07	0.599	2507	1365140	N	d__Bacteria	p__Proteobacteria	c__Gammaproteobacteria	o__Burkholderiales	f__Burkholderiaceae	g__Limnohabitans_A	s__
hg_bin.88	human_gut	76.53	1.63	68.38	0.387	12862	1349600	N	d__Bacteria	p__Firmicutes	c__Bacilli	o__Lactobacillales	f__Lactobacillaceae	g__Limosilactobacillus	s__Limosilactobacillus reuteri_E
hg_bin.89	human_gut	89.94	0.349	88.195	0.409	30895	1266670	N	d__Bacteria	p__Firmicutes	c__Bacilli	o__Lactobacillales	f__Lactobacillaceae	g__Limosilactobacillus	s__Limosilactobacillus vaginalis
hg_bin.9	human_gut	85.42	1.548	77.68	0.52	13712	1277289	N	d__Bacteria	p__Firmicutes	c__Bacilli	o__Lactobacillales	f__Lactobacillaceae	g__Limosilactobacillus	s__Limosilactobacillus gallistercoris
hg_bin.90	human_gut	77.71	2.345	65.985	0.468	3054	1553878	N	d__Bacteria	p__Firmicutes	c__Bacilli	o__Lactobacillales	f__Lactobacillaceae	g__Limosilactobacillus	s__Limosilactobacillus mucosae
hg_bin.93	human_gut	66.71	2.988	51.77	0.514	6789	957073	N	d__Bacteria	p__Actinobacteriota	c__Actinomycetia	o__Nanopelagicales	f__Nanopelagicaceae	g__MAG-120802	s__
hg_bin.95	human_gut	93.71	1.538	86.02	0.264	33869	891987	N	d__Bacteria	p__Firmicutes	c__Bacilli	o__Mycoplasmatales	f__Mycoplasmoidaceae	g__Malacoplasma	s__
hg_bin.96	human_gut	96.02	2.307	84.485	0.239	38211	861827	N	d__Bacteria	p__Firmicutes	c__Bacilli	o__Mycoplasmatales	f__Mycoplasmoidaceae	g__Malacoplasma	s__
hg_bin.97	human_gut	86.31	3.709	67.765	0.468	5332	3607793	N	d__Bacteria	p__Bacteroidota	c__Bacteroidia	o__Cytophagales	f__Cyclobacteriaceae	g__Mariniradius	s__
hg_bin.98	human_gut	94.24	1.169	88.395	0.433	11837	2101207	N	d__Bacteria	p__Firmicutes_A	c__Clostridia	o__Lachnospirales	f__Lachnospiraceae	g__Mediterraneibacter	s__Mediterraneibacter lactaris
hg_bin.99	human_gut	80.27	0.584	77.35	0.414	4887	1754989	N	d__Bacteria	p__Firmicutes_A	c__Clostridia	o__Lachnospirales	f__Lachnospiraceae	g__Mediterraneibacter	s__Mediterraneibacter faecis
s_bin.1	sediment	98.83	0.097	98.345	0.419	28060	2341949	N	d__Bacteria	p__Firmicutes_A	c__Clostridia	o__Lachnospirales	f__Lachnospiraceae	g__Mediterraneibacter	s__Mediterraneibacter torques
s_bin.100	sediment	99.15	4.008	79.11	0.314	6022	2290651	N	d__Bacteria	p__Firmicutes_C	c__Negativicutes	o__Selenomonadales	f__Selenomonadaceae	g__Megamonas	s__Megamonas funiformis
s_bin.11	sediment	97.74	0	97.74	0.507	34753	2328200	N	d__Bacteria	p__Firmicutes_C	c__Negativicutes	o__Veillonellales	f__Megasphaeraceae	g__Megasphaera	s__Megasphaera massiliensis
s_bin.13	sediment	99.3	0.019	99.205	0.542	31555	2221122	N	d__Bacteria	p__Firmicutes_C	c__Negativicutes	o__Veillonellales	f__Megasphaeraceae	g__Megasphaera	s__Megasphaera sp000417505
s_bin.15	sediment	70.11	1.922	60.5	0.276	12627	1220950	N	d__Bacteria	p__Firmicutes_A	c__Clostridia	o__TANB77	f__CAG-508	g__Merdicola	s__Merdicola sp900555085
s_bin.16	sediment	60.67	1.111	55.115	0.5	2316	1086489	N	d__Bacteria	p__Bacteroidota	c__Bacteroidia	o__Bacteroidales	f__UBA932	g__Merdivivens	s__Merdivivens faecigallinarum
s_bin.18	sediment	95.62	0.75	91.87	0.576	22229	2188524	N	d__Bacteria	p__Proteobacteria	c__Gammaproteobacteria	o__Burkholderiales	f__Burkholderiaceae	g__Mesosutterella	s__Mesosutterella multiformis
s_bin.2	sediment	77.8	2.726	64.17	0.408	2324	1980205	N	d__Bacteria	p__Firmicutes_A	c__Clostridia	o__Lachnospirales	f__Anaerotignaceae	g__Metalachnospira	s__Metalachnospira sp900546215
s_bin.20	sediment	61.48	0.551	58.725	0.486	2535	1670686	N	d__Bacteria	p__Proteobacteria	c__Alphaproteobacteria	o__Rhizobiales	f__Beijerinckiaceae	g__Methylocystis	s__Methylocystis sp002412985
s_bin.21	sediment	88.68	1.529	81.035	0.487	12705	1969842	N	d__Bacteria	p__Proteobacteria	c__Alphaproteobacteria	o__Rhizobiales	f__Beijerinckiaceae	g__Methylocystis	s__Methylocystis sp002412985
s_bin.22	sediment	84.38	3.301	67.875	0.364	5171	1573272	N	d__Bacteria	p__Proteobacteria	c__Gammaproteobacteria	o__Burkholderiales	f__Methylophilaceae	g__Methylopumilus	s__Methylopumilus rimovensis
s_bin.23	sediment	56.6	0	56.6	0.434	2636	2763328	N	d__Bacteria	p__Cyanobacteria	c__Cyanobacteriia	o__Cyanobacteriales	f__Microcystaceae	g__Microcystis	s__Microcystis aeruginosa_C
s_bin.3	sediment	76.75	4.272	55.39	0.689	5996	2482305	N	d__Bacteria	p__Actinobacteriota	c__Actinomycetia	o__Mycobacteriales	f__Mycobacteriaceae	g__Mycobacterium	s__Mycobacterium sp018882965
s_bin.30	sediment	84.7	6.78	50.8	0.701	10084	2830630	N	d__Bacteria	p__Actinobacteriota	c__Actinomycetia	o__Mycobacteriales	f__Mycobacteriaceae	g__Mycobacterium	s__
s_bin.31	sediment	63.79	2.586	50.86	0.423	4475	897402	N	d__Bacteria	p__Actinobacteriota	c__Actinomycetia	o__Nanopelagicales	f__Nanopelagicaceae	g__Nanopelagicus	s__
s_bin.32	sediment	62.13	1.315	55.555	0.408	6320	1037265	N	d__Bacteria	p__Actinobacteriota	c__Actinomycetia	o__Nanopelagicales	f__Nanopelagicaceae	g__Nanopelagicus	s__
s_bin.33	sediment	66.83	2.181	55.925	0.453	2656	1559050	N	d__Bacteria	p__Firmicutes_A	c__Clostridia	o__Oscillospirales	f__Ruminococcaceae	g__Negativibacillus	s__Negativibacillus massiliensis
s_bin.34	sediment	86.41	7.11	50.86	0.637	22301	2901873	N	d__Bacteria	p__Cyanobacteria	c__Cyanobacteriia	o__PCC-6307	f__Cyanobiaceae	g__NIES-981	s__
s_bin.35	sediment	70.32	3.668	51.98	0.584	5223	3407107	N	d__Bacteria	p__Cyanobacteria	c__Cyanobacteriia	o__Phormidesmiales	f__Phormidesmiaceae	g__Nodosilinea	s__Nodosilinea sp014697375
s_bin.37	sediment	95.13	2.038	84.94	0.586	12839	3731803	N	d__Bacteria	p__Cyanobacteria	c__Cyanobacteriia	o__Phormidesmiales	f__Phormidesmiaceae	g__Nodosilinea	s__
s_bin.38	sediment	98.11	0.537	95.425	0.434	21374	3650618	N	d__Bacteria	p__Bacteroidota	c__Bacteroidia	o__Bacteroidales	f__Marinifilaceae	g__Odoribacter	s__Odoribacter splanchnicus
s_bin.4	sediment	60.11	0.369	58.265	0.404	5213	1788864	N	d__Bacteria	p__Bacteroidota	c__Bacteroidia	o__Chitinophagales	f__Chitinophagaceae	g__OLB11	s__
s_bin.41	sediment	81.81	2.727	68.175	0.494	8561	4157865	N	d__Bacteria	p__Chloroflexota	c__Anaerolineae	o__Anaerolineales	f__EnvOPS12	g__OLB14	s__
s_bin.42	sediment	76.14	1.185	70.215	0.424	11639	2569977	N	d__Bacteria	p__Bacteroidota	c__Bacteroidia	o__Bacteroidales	f__Tannerellaceae	g__Parabacteroides	s__Parabacteroides faecavium
s_bin.43	sediment	65	2.586	52.07	0.444	21511	5718825	N	d__Bacteria	p__Bacteroidota	c__Bacteroidia	o__Bacteroidales	f__Tannerellaceae	g__Parabacteroides	s__Parabacteroides gordonii
s_bin.45	sediment	94.03	0.865	89.705	0.435	27411	5971550	N	d__Bacteria	p__Bacteroidota	c__Bacteroidia	o__Bacteroidales	f__Tannerellaceae	g__Parabacteroides	s__Parabacteroides goldsteinii
s_bin.46	sediment	91.47	0.512	88.91	0.459	7512	3385267	N	d__Bacteria	p__Bacteroidota	c__Bacteroidia	o__Bacteroidales	f__Tannerellaceae	g__Parabacteroides	s__Parabacteroides distasonis
s_bin.47	sediment	91.7	1.089	86.255	0.462	7796	3106960	N	d__Bacteria	p__Bacteroidota	c__Bacteroidia	o__Bacteroidales	f__Tannerellaceae	g__Parabacteroides	s__Parabacteroides merdae
s_bin.48	sediment	92.19	0.929	87.545	0.431	43679	2977120	N	d__Bacteria	p__Bacteroidota	c__Bacteroidia	o__Bacteroidales	f__Bacteroidaceae	g__Paraprevotella	s__Paraprevotella stercorigallinarum
s_bin.5	sediment	88.81	0.65	85.56	0.494	8686	2481319	N	d__Bacteria	p__Bacteroidota	c__Bacteroidia	o__Bacteroidales	f__Bacteroidaceae	g__Paraprevotella	s__Paraprevotella clara
s_bin.51	sediment	57.54	0.743	53.825	0.463	16486	1991952	N	d__Bacteria	p__Bacteroidota	c__Bacteroidia	o__Bacteroidales	f__Bacteroidaceae	g__Paraprevotella	s__Paraprevotella sp003477995
s_bin.52	sediment	90.26	5.474	62.89	0.492	6658	2032828	N	d__Bacteria	p__Proteobacteria	c__Gammaproteobacteria	o__Burkholderiales	f__Burkholderiaceae	g__Parasutterella	s__Parasutterella excrementihominis
s_bin.53	sediment	93.93	1.342	87.22	0.494	35391	1885834	N	d__Bacteria	p__Firmicutes_A	c__Clostridia	o__Christensenellales	f__CAG-138	g__PeH17	s__PeH17 sp000435055
s_bin.54	sediment	97.35	1.497	89.865	0.441	11974	2190650	N	d__Bacteria	p__Firmicutes_C	c__Negativicutes	o__Acidaminococcales	f__Acidaminococcaceae	g__Phascolarctobacterium	s__Phascolarctobacterium faecium
s_bin.55	sediment	96.5	1.497	89.015	0.466	23307	2534722	N	d__Bacteria	p__Firmicutes_C	c__Negativicutes	o__Acidaminococcales	f__Acidaminococcaceae	g__Phascolarctobacterium	s__Phascolarctobacterium sp900545535
s_bin.56	sediment	96.41	7.453	59.145	0.462	5600	2649543	N	d__Bacteria	p__Firmicutes_C	c__Negativicutes	o__Acidaminococcales	f__Acidaminococcaceae	g__Phascolarctobacterium_A	s__
s_bin.57	sediment	94.95	1.425	87.825	0.419	18851	3845406	N	d__Bacteria	p__Bacteroidota	c__Bacteroidia	o__Bacteroidales	f__Bacteroidaceae	g__Phocaeicola	s__Phocaeicola massiliensis
s_bin.58	sediment	94.43	2.005	84.405	0.413	18016	2756628	N	d__Bacteria	p__Bacteroidota	c__Bacteroidia	o__Bacteroidales	f__Bacteroidaceae	g__Phocaeicola	s__Phocaeicola sp900542985
s_bin.60	sediment	94.68	0.746	90.95	0.461	35142	2908930	N	d__Bacteria	p__Bacteroidota	c__Bacteroidia	o__Bacteroidales	f__Bacteroidaceae	g__Phocaeicola	s__Phocaeicola coprophilus
s_bin.61	sediment	64.76	0.559	61.965	0.477	23573	1961475	N	d__Bacteria	p__Bacteroidota	c__Bacteroidia	o__Bacteroidales	f__Bacteroidaceae	g__Phocaeicola	s__Phocaeicola sp900541515
s_bin.62	sediment	76.13	2.243	64.915	0.454	3854	2179144	N	d__Bacteria	p__Bacteroidota	c__Bacteroidia	o__Bacteroidales	f__Bacteroidaceae	g__Phocaeicola	s__Phocaeicola plebeius_A
s_bin.68	sediment	92.84	8.013	52.775	0.424	3812	3744335	N	d__Bacteria	p__Bacteroidota	c__Bacteroidia	o__Bacteroidales	f__Bacteroidaceae	g__Phocaeicola	s__Phocaeicola vulgatus
s_bin.69	sediment	87.4	1.176	81.52	0.522	14528	4612088	N	d__Bacteria	p__Planctomycetota	c__Planctomycetia	o__Pirellulales	f__Pirellulaceae	g__Pirellula_B	s__
s_bin.7	sediment	93.46	1.176	87.58	0.515	53304	4918495	N	d__Bacteria	p__Planctomycetota	c__Planctomycetia	o__Pirellulales	f__Pirellulaceae	g__Pirellula_B	s__
s_bin.70	sediment	79	1.764	70.18	0.515	6464	4416141	N	d__Bacteria	p__Planctomycetota	c__Planctomycetia	o__Pirellulales	f__Pirellulaceae	g__Pirellula_B	s__
s_bin.72	sediment	74.47	1.862	65.16	0.391	8733	4100077	N	d__Bacteria	p__Cyanobacteria	c__Cyanobacteriia	o__Cyanobacteriales	f__Microcoleaceae	g__Planktothrix	s__
s_bin.74	sediment	88.19	3.42	71.09	0.391	11321	4350632	N	d__Bacteria	p__Cyanobacteria	c__Cyanobacteriia	o__Cyanobacteriales	f__Microcoleaceae	g__Planktothrix	s__
s_bin.79	sediment	64.52	0.854	60.25	0.535	10692	861048	N	d__Bacteria	p__Patescibacteria	c__Saccharimonadia	o__Saccharimonadales	f__UBA4665	g__PMNU01	s__
s_bin.83	sediment	84.81	2.296	73.33	0.431	11856	1370909	N	d__Bacteria	p__Proteobacteria	c__Gammaproteobacteria	o__Burkholderiales	f__Burkholderiaceae	g__Polynucleobacter	s__
s_bin.87	sediment	84.56	3.792	65.6	0.456	5283	2463514	N	d__Bacteria	p__Bacteroidota	c__Bacteroidia	o__Bacteroidales	f__Bacteroidaceae	g__Prevotella	s__Prevotella sp015074785
s_bin.88	sediment	65.86	0	65.86	0.451	9989	2243528	N	d__Bacteria	p__Bacteroidota	c__Bacteroidia	o__Bacteroidales	f__Bacteroidaceae	g__Prevotella	s__Prevotella sp900548745
s_bin.89	sediment	91.68	7.608	53.64	0.504	3681	2475791	N	d__Bacteria	p__Bacteroidota	c__Bacteroidia	o__Bacteroidales	f__Bacteroidaceae	g__Prevotella	s__Prevotella stercorea
s_bin.9	sediment	95.93	2.463	83.615	0.477	12443	3237021	N	d__Bacteria	p__Bacteroidota	c__Bacteroidia	o__Bacteroidales	f__Bacteroidaceae	g__Prevotella	s__Prevotella pectinovora
s_bin.90	sediment	84.22	4.132	63.56	0.466	5902	2609670	N	d__Bacteria	p__Bacteroidota	c__Bacteroidia	o__Bacteroidales	f__Bacteroidaceae	g__Prevotella	s__Prevotella sp900557035
s_bin.91	sediment	96.97	4.293	75.505	0.465	23950	3066922	N	d__Bacteria	p__Bacteroidota	c__Bacteroidia	o__Bacteroidales	f__Bacteroidaceae	g__Prevotella	s__Prevotella sp900313215
s_bin.92	sediment	81.34	1.914	71.77	0.565	5177	3546356	N	d__Bacteria	p__Cyanobacteria	c__Cyanobacteriia	o__PCC-9006	f__Prochlorotrichaceae	g__Prochlorothrix	s__
w_bin.1	water	94.25	0	94.25	0.739	18125	4319952	N	d__Bacteria	p__Planctomycetota	c__Planctomycetia	o__Pirellulales	f__UBA1268	g__QWOP01	s__
w_bin.100	water	58.77	0	58.77	0.694	11733	2056761	N	d__Bacteria	p__Planctomycetota	c__Planctomycetia	o__Pirellulales	f__UBA1268	g__QWPN01	s__
w_bin.101	water	88.11	2.366	76.28	0.682	21154	3697918	N	d__Bacteria	p__Planctomycetota	c__Planctomycetia	o__Pirellulales	f__UBA1268	g__QWPN01	s__
w_bin.102	water	90	0.104	89.48	0.664	26094	3761829	N	d__Bacteria	p__Planctomycetota	c__Planctomycetia	o__Pirellulales	f__UBA1268	g__QWPN01	s__QWPN01 sp017853835
w_bin.104	water	96.19	2.05	85.94	0.402	12301	3022904	N	d__Bacteria	p__Cyanobacteria	c__Cyanobacteriia	o__Cyanobacteriales	f__Nostocaceae	g__Raphidiopsis	s__Raphidiopsis curvispora_A
w_bin.107	water	77.23	1.675	68.855	0.492	2644	3141226	N	d__Bacteria	p__Cyanobacteria	c__Cyanobacteriia	o__Cyanobacteriales	f__Geitlerinemaceae	g__RDYZ01	s__
w_bin.108	water	82.96	2.571	70.105	0.503	8160	2130858	N	d__Bacteria	p__Bacteroidota	c__Bacteroidia	o__NS11-12g	f__UBA955	g__REEB481	s__
w_bin.109	water	92.09	1.283	85.675	0.453	13893	1483388	N	d__Bacteria	p__Proteobacteria	c__Gammaproteobacteria	o__Burkholderiales	f__Methylophilaceae	g__RFPI01	s__RFPI01 sp009926205
w_bin.11	water	87.32	2.718	73.73	0.546	5609	1499617	N	d__Bacteria	p__Proteobacteria	c__Gammaproteobacteria	o__Burkholderiales	f__Burkholderiaceae	g__RFXW01	s__
w_bin.110	water	61.82	2.142	51.11	0.451	4671	1449609	N	d__Bacteria	p__Bacteroidota	c__Bacteroidia	o__NS11-12g	f__UBA955	g__RGEC01	s__
w_bin.111	water	92.51	1.149	86.765	0.682	13250	2941782	N	d__Bacteria	p__Planctomycetota	c__Planctomycetia	o__Pirellulales	f__UBA1268	g__RGVT01	s__
w_bin.112	water	83.12	4.459	60.825	0.639	4658	3279964	N	d__Bacteria	p__Proteobacteria	c__Alphaproteobacteria	o__Rhizobiales	f__Beijerinckiaceae	g__Rhabdaerophilum	s__
w_bin.113	water	62.41	2.068	52.07	0.262	9365	937447	N	d__Bacteria	p__Firmicutes_A	c__Clostridia	o__Peptostreptococcales	f__Peptostreptococcaceae	g__Romboutsia	s__Romboutsia sp904418825
w_bin.114	water	98.94	0	98.94	0.271	11114	2643840	N	d__Bacteria	p__Firmicutes_A	c__Clostridia	o__Peptostreptococcales	f__Peptostreptococcaceae	g__Romboutsia	s__Romboutsia timonensis
w_bin.115	water	76.04	2.697	62.555	0.43	9051	2372477	N	d__Bacteria	p__Firmicutes_A	c__Clostridia	o__Lachnospirales	f__Lachnospiraceae	g__Roseburia	s__Roseburia intestinalis
w_bin.118	water	96.66	3.099	81.165	0.503	7769	2614881	N	d__Bacteria	p__Firmicutes_A	c__Clostridia	o__Lachnospirales	f__Lachnospiraceae	g__Roseburia	s__Roseburia hominis
w_bin.119	water	68.56	1.98	58.66	0.422	3890	1680067	N	d__Bacteria	p__Firmicutes_A	c__Clostridia	o__Lachnospirales	f__Lachnospiraceae	g__Roseburia	s__Roseburia inulinivorans
w_bin.120	water	52.1	0	52.1	0.416	9342	2036786	N	d__Bacteria	p__Firmicutes_A	c__Clostridia	o__Lachnospirales	f__Lachnospiraceae	g__Roseburia	s__Roseburia sp003470905
w_bin.122	water	84.91	3.542	67.2	0.413	6120	2205931	N	d__Bacteria	p__Firmicutes_A	c__Clostridia	o__Lachnospirales	f__Lachnospiraceae	g__RUG115	s__RUG115 sp900066395
w_bin.124	water	95.97	1.342	89.26	0.452	9127	2203403	N	d__Bacteria	p__Firmicutes_A	c__Clostridia	o__Oscillospirales	f__Ruminococcaceae	g__Ruminiclostridium_E	s__Ruminiclostridium_E siraeum
w_bin.125	water	97.56	0	97.56	0.433	20769	2850462	N	d__Bacteria	p__Firmicutes_A	c__Clostridia	o__Lachnospirales	f__Lachnospiraceae	g__Ruminococcus_B	s__Ruminococcus_B gnavus
w_bin.127	water	97.65	0.692	94.19	0.516	15118	3212498	N	d__Bacteria	p__Firmicutes_A	c__Clostridia	o__Oscillospirales	f__Ruminococcaceae	g__Ruminococcus_C	s__Ruminococcus_C sp000980705
w_bin.128	water	92.11	0.508	89.57	0.516	4705	2038603	N	d__Bacteria	p__Firmicutes_A	c__Clostridia	o__Oscillospirales	f__Ruminococcaceae	g__Ruminococcus_C	s__Ruminococcus_C callidus
w_bin.129	water	97.26	0.228	96.12	0.433	9124	2541391	N	d__Bacteria	p__Firmicutes_A	c__Clostridia	o__Oscillospirales	f__Ruminococcaceae	g__Ruminococcus_D	s__Ruminococcus_D bicirculans
w_bin.13	water	92.42	1.738	83.73	0.496	8803	2454565	N	d__Bacteria	p__Firmicutes_A	c__Clostridia	o__Oscillospirales	f__Ruminococcaceae	g__Ruminococcus_D	s__Ruminococcus_D sp000434695
w_bin.130	water	93.88	3.834	74.71	0.384	4763	2839819	N	d__Bacteria	p__Firmicutes_A	c__Clostridia	o__Oscillospirales	f__Acutalibacteraceae	g__Ruminococcus_E	s__Ruminococcus_E sp003526955
w_bin.131	water	93.29	2.013	83.225	0.415	5485	1507358	N	d__Bacteria	p__Firmicutes_A	c__Clostridia	o__Oscillospirales	f__Acutalibacteraceae	g__Ruminococcus_E	s__Ruminococcus_E bromii_B
w_bin.134	water	95.01	1.02	89.91	0.588	17369	2822159	N	d__Bacteria	p__Firmicutes_A	c__Clostridia	o__Oscillospirales	f__Ruminococcaceae	g__Ruthenibacterium	s__Ruthenibacterium lactatiformans
w_bin.137	water	95.69	0	95.69	0.472	29423	1748556	N	d__Bacteria	p__Proteobacteria	c__Alphaproteobacteria	o__RF32	f__CAG-239	g__Scatocola	s__Scatocola faecipullorum
w_bin.14	water	76.8	4.395	54.825	0.666	26715	4556222	N	d__Bacteria	p__Gemmatimonadota	c__Gemmatimonadetes	o__Gemmatimonadales	f__Gemmatimonadaceae	g__SCN-70-22	s__
w_bin.142	water	97.58	1.075	92.205	0.539	27841	1637324	N	d__Bacteria	p__Firmicutes_A	c__Clostridia	o__Christensenellales	f__CAG-138	g__SFEL01	s__SFEL01 sp004557245
w_bin.145	water	80.96	3.721	62.355	0.665	12645	3039581	N	d__Bacteria	p__Proteobacteria	c__Gammaproteobacteria	o__Burkholderiales	f__SG8-41	g__SG8-41	s__
w_bin.146	water	85.44	3.469	68.095	0.686	7784	2481039	N	d__Bacteria	p__Proteobacteria	c__Alphaproteobacteria	o__Sphingomonadales	f__Sphingomonadaceae	g__Sphingomonas	s__Sphingomonas sp003355005
w_bin.148	water	89.54	4.563	66.725	0.49	17403	3170077	N	d__Bacteria	p__Bacteroidota	c__Bacteroidia	o__Bacteroidales	f__VadinHA17	g__SR-FBR-E99	s__
w_bin.149	water	81.39	4.188	60.45	0.41	6142	1289200	N	d__Bacteria	p__Firmicutes	c__Bacilli	o__Lactobacillales	f__Streptococcaceae	g__Streptococcus	s__Streptococcus alactolyticus
w_bin.15	water	57.14	0	57.14	0.426	3698	1272354	N	d__Bacteria	p__Firmicutes	c__Bacilli	o__Lactobacillales	f__Streptococcaceae	g__Streptococcus	s__
w_bin.150	water	80.5	1.969	70.655	0.378	3074	1623152	N	d__Bacteria	p__Firmicutes	c__Bacilli	o__Lactobacillales	f__Streptococcaceae	g__Streptococcus	s__Streptococcus pasteurianus
w_bin.151	water	80.17	0	80.17	0.55	9652	2489473	Y	d__Bacteria	p__Proteobacteria	c__Gammaproteobacteria	o__Burkholderiales	f__Burkholderiaceae	g__Sutterella	s__Sutterella wadsworthensis
w_bin.152	water	94.08	1.406	87.05	0.62	13915	2217687	N	d__Bacteria	p__Proteobacteria	c__Gammaproteobacteria	o__Burkholderiales	f__Burkholderiaceae	g__Sutterella	s__Sutterella merdavium
w_bin.153	water	84.42	0	84.42	0.717	12560	3697029	N	d__Bacteria	p__Planctomycetota	c__UBA1135	o__UBA1135	f__GCA-002686595	g__SXXH01	s__
w_bin.157	water	64.83	1.724	56.21	0.465	4625	2541118	N	d__Bacteria	p__Bacteroidota	c__Bacteroidia	o__Chitinophagales	f__Chitinophagaceae	g__SXYR01	s__
w_bin.16	water	79.25	1.505	71.725	0.385	6790	1791658	N	d__Bacteria	p__Bacteroidota	c__Bacteroidia	o__Chitinophagales	f__Chitinophagaceae	g__SXYR01	s__
w_bin.161	water	75.08	0	75.08	0.699	6031	1667442	N	d__Bacteria	p__Planctomycetota	c__Phycisphaerae	o__Phycisphaerales	f__SM1A02	g__SYAC01	s__
w_bin.19	water	66.52	0	66.52	0.72	8494	1355782	N	d__Bacteria	p__Actinobacteriota	c__Thermoleophilia	o__Miltoncostaeales	f__Miltoncostaeaceae	g__SYFI01	s__SYFI01 sp903928615
w_bin.2	water	66	1.218	59.91	0.578	7916	1851234	N	d__Bacteria	p__Proteobacteria	c__Gammaproteobacteria	o__Burkholderiales	f__Burkholderiaceae	g__SYFN01	s__
w_bin.20	water	76.1	1.876	66.72	0.555	9946	1705591	N	d__Bacteria	p__Proteobacteria	c__Gammaproteobacteria	o__Burkholderiales	f__Burkholderiaceae	g__SYFN01	s__SYFN01 sp018882935
w_bin.21	water	65.31	2.755	51.535	0.547	6877	1716834	N	d__Bacteria	p__Proteobacteria	c__Gammaproteobacteria	o__Burkholderiales	f__Burkholderiaceae	g__SYFN01	s__
w_bin.22	water	94.36	2.079	83.965	0.512	13777	1806850	N	d__Bacteria	p__Bacteroidota	c__Bacteroidia	o__UBA7662	f__UBA7662	g__SYHX01	s__
w_bin.26	water	62.27	0.909	57.725	0.706	10308	2200451	N	d__Bacteria	p__Eisenbacteria	c__RBG-16-71-46	o__SZUA-252	f__SZUA-252	g__SZUA-252	s__
w_bin.28	water	74.18	2.197	63.195	0.69	11855	2509445	N	d__Bacteria	p__Gemmatimonadota	c__Gemmatimonadetes	o__Gemmatimonadales	f__GWC2-71-9	g__SZUA-320	s__
w_bin.29	water	83.48	1.675	75.105	0.63	14645	3178859	N	d__Bacteria	p__Bacteroidota	c__SZUA-365	o__SZUA-365	f__SZUA-365	g__SZUA-365	s__
w_bin.3	water	53.44	0	53.44	0.676	5161	1289874	N	d__Bacteria	p__Proteobacteria	c__Gammaproteobacteria	o__Burkholderiales	f__Thiobacillaceae	g__Thiobacillus	s__
w_bin.30	water	81.7	2.094	71.23	0.339	9646	1883178	N	d__Bacteria	p__Firmicutes	c__Bacilli	o__Haloplasmatales_A	f__Turicibacteraceae	g__Turicibacter	s__Turicibacter sp017888305
w_bin.31	water	80.97	3.916	61.39	0.55	6920	1880776	N	d__Bacteria	p__Bacteroidota	c__Kapabacteria	o__Kapabacteriales	f__Kapabacteriaceae	g__UBA10438	s__
w_bin.32	water	86.52	2.732	72.86	0.555	14801	2432092	N	d__Bacteria	p__Bacteroidota	c__Kapabacteria	o__Kapabacteriales	f__Kapabacteriaceae	g__UBA10438	s__
w_bin.33	water	87.9	1.548	80.16	0.533	15198	2205942	N	d__Bacteria	p__Bacteroidota	c__Kapabacteria	o__Kapabacteriales	f__Kapabacteriaceae	g__UBA10438	s__
w_bin.34	water	97.37	1.165	91.545	0.585	9706	2803081	N	d__Bacteria	p__Firmicutes_A	c__Clostridia	o__Christensenellales	f__CAG-74	g__UBA11524	s__UBA11524 sp000437595
w_bin.35	water	62.9	0	62.9	0.475	16701	590298	N	d__Bacteria	p__Patescibacteria	c__Paceibacteria	o__UBA9983_A	f__UBA5272	g__UBA11704	s__
w_bin.36	water	78.88	1.398	71.89	0.317	52484	1400382	N	d__Bacteria	p__Firmicutes_A	c__Clostridia	o__TANB77	f__UBA1234	g__UBA1234	s__UBA1234 sp900765095
w_bin.38	water	84.06	2.034	73.89	0.549	7765	2972578	N	d__Bacteria	p__Bacteroidota	c__Bacteroidia	o__Bacteroidales	f__UBA12481	g__UBA12481	s__
w_bin.4	water	88.8	0.201	87.795	0.553	14378	2129858	N	d__Bacteria	p__Firmicutes_A	c__Clostridia	o__Christensenellales	f__CAG-138	g__UBA1685	s__UBA1685 sp002320595
w_bin.41	water	78.46	3.496	60.98	0.53	5326	1666367	N	d__Bacteria	p__Actinobacteriota	c__Acidimicrobiia	o__Acidimicrobiales	f__Ilumatobacteraceae	g__UBA2093	s__
w_bin.43	water	87	1.234	80.83	0.672	16188	1871466	N	d__Bacteria	p__Actinobacteriota	c__Acidimicrobiia	o__Acidimicrobiales	f__Ilumatobacteraceae	g__UBA2093	s__
w_bin.45	water	68.69	2.421	56.585	0.589	5359	1468900	N	d__Bacteria	p__Actinobacteriota	c__Acidimicrobiia	o__Acidimicrobiales	f__Ilumatobacteraceae	g__UBA2093	s__
w_bin.46	water	71.25	3.597	53.265	0.59	2677	1048501	N	d__Bacteria	p__Proteobacteria	c__Gammaproteobacteria	o__Burkholderiales	f__Burkholderiaceae	g__UBA2463	s__UBA2463 sp016868255
w_bin.47	water	66.4	1.423	59.285	0.531	3618	1863923	N	d__Bacteria	p__Proteobacteria	c__Gammaproteobacteria	o__Burkholderiales	f__Burkholderiaceae	g__UBA3064	s__UBA3064 sp016868095
w_bin.5	water	81.55	2.373	69.685	0.467	4607	2440119	N	d__Bacteria	p__Firmicutes_A	c__Clostridia	o__Lachnospirales	f__Lachnospiraceae	g__UBA3402	s__UBA3402 sp003478355
w_bin.50	water	62.51	1.036	57.33	0.715	18570	2147049	N	d__Bacteria	p__Actinobacteriota	c__Actinomycetia	o__Propionibacteriales	f__Nocardioidaceae	g__UBA4001	s__
w_bin.51	water	94.58	2.461	82.275	0.538	11834	1978120	N	d__Bacteria	p__Proteobacteria	c__Gammaproteobacteria	o__Burkholderiales	f__Burkholderiaceae	g__UBA4657	s__UBA4657 sp002405475
w_bin.52	water	99.35	0	99.35	0.519	29197	1930133	N	d__Bacteria	p__Proteobacteria	c__Gammaproteobacteria	o__Burkholderiales	f__Burkholderiaceae	g__UBA4657	s__
w_bin.53	water	73.68	0	73.68	0.252	10687	881545	N	d__Bacteria	p__Firmicutes	c__Bacilli	o__RF39	f__UBA660	g__UBA5026	s__UBA5026 sp900550255
w_bin.56	water	59.34	1.38	52.44	0.556	5481	960831	N	d__Bacteria	p__Verrucomicrobiota	c__Kiritimatiellae	o__Kiritimatiellales	f__Pontiellaceae	g__UBA5540	s__
w_bin.57	water	81.03	1.724	72.41	0.643	9469	2097913	N	d__Bacteria	p__Desulfobacterota	c__Syntrophia	o__Syntrophales	f__UBA5619	g__UBA5619	s__
w_bin.58	water	96.45	4.054	76.18	0.686	15883	4444679	N	d__Bacteria	p__Verrucomicrobiota	c__Verrucomicrobiae	o__Pedosphaerales	f__UBA9464	g__UBA6176	s__
w_bin.6	water	77.81	0.558	75.02	0.412	6507	3412089	N	d__Bacteria	p__Bacteroidota	c__Ignavibacteria	o__Ignavibacteriales	f__Ignavibacteriaceae	g__UBA6490	s__
w_bin.60	water	91.89	2.253	80.625	0.46	9943	3017961	N	d__Bacteria	p__Bacteroidota	c__Ignavibacteria	o__Ignavibacteriales	f__Ignavibacteriaceae	g__UBA6490	s__
w_bin.62	water	70.12	2.406	58.09	0.614	2744	3470942	N	d__Bacteria	p__Planctomycetota	c__Planctomycetia	o__Gemmatales	f__Gemmataceae	g__UBA6894	s__UBA6894 sp017853285
w_bin.63	water	60.5	1.724	51.88	0.559	6127	2990819	N	d__Bacteria	p__Chloroflexota	c__Anaerolineae	o__Anaerolineales	f__EnvOPS12	g__UBA8950	s__
w_bin.65	water	78.68	3.243	62.465	0.42	7178	1704427	N	d__Bacteria	p__Bacteroidota	c__Bacteroidia	o__Flavobacteriales	f__Crocinitomicaceae	g__UBA952	s__UBA952 sp002478565
w_bin.66	water	89.75	3.189	73.805	0.686	7689	2052450	N	d__Bacteria	p__Verrucomicrobiota	c__Verrucomicrobiae	o__Opitutales	f__UBA953	g__UBA953	s__
w_bin.68	water	90.66	2.015	80.585	0.54	18767	1713972	N	d__Bacteria	p__Proteobacteria	c__Gammaproteobacteria	o__Burkholderiales	f__Burkholderiaceae	g__UBA954	s__UBA954 sp002293155
w_bin.69	water	85.89	3.709	67.345	0.606	7665	1431347	N	d__Bacteria	p__Proteobacteria	c__Gammaproteobacteria	o__Burkholderiales	f__Burkholderiaceae	g__UBA954	s__
w_bin.7	water	72.92	2.113	62.355	0.6	20783	1867992	N	d__Bacteria	p__Proteobacteria	c__Gammaproteobacteria	o__Steroidobacterales	f__Steroidobacteraceae	g__UBA964	s__
w_bin.71	water	77.62	3.287	61.185	0.642	10607	2542430	N	d__Bacteria	p__Proteobacteria	c__Gammaproteobacteria	o__Steroidobacterales	f__Steroidobacteraceae	g__UBA964	s__UBA964 sp903885195
w_bin.72	water	74.16	4.706	50.63	0.7	5440	2232630	N	d__Bacteria	p__Proteobacteria	c__Gammaproteobacteria	o__Steroidobacterales	f__Steroidobacteraceae	g__UBA964	s__
w_bin.73	water	71.92	0	71.92	0.375	4734	815253	N	d__Bacteria	p__Firmicutes	c__Bacilli	o__RFN20	f__CAG-826	g__UBA970	s__
w_bin.74	water	56.88	0	56.88	0.668	3324	1590340	N	d__Bacteria	p__Elusimicrobiota	c__Elusimicrobia	o__Elusimicrobiales	f__UBA9959	g__UBA9959	s__
w_bin.76	water	82.22	1.195	76.245	0.384	3625	1690487	N	d__Bacteria	p__Firmicutes_A	c__Clostridia	o__Oscillospirales	f__Acutalibacteraceae	g__UMGS1071	s__UMGS1071 sp900542375
w_bin.78	water	92.68	1.463	85.365	0.449	14573	2389724	N	d__Bacteria	p__Firmicutes_A	c__Clostridia	o__Lachnospirales	f__Lachnospiraceae	g__UMGS1375	s__UMGS1375 sp900066615
w_bin.8	water	68.47	0.233	67.305	0.298	9131	950670	N	d__Bacteria	p__Firmicutes_A	c__Clostridia	o__TANB77	f__CAG-508	g__UMGS1781	s__UMGS1781 sp900553695
w_bin.80	water	72.08	0.391	70.125	0.289	21015	1045775	N	d__Bacteria	p__Firmicutes_A	c__Clostridia	o__TANB77	f__CAG-508	g__UMGS1781	s__UMGS1781 sp900555075
w_bin.82	water	62.03	0	62.03	0.287	15571	952787	N	d__Bacteria	p__Firmicutes_A	c__Clostridia	o__TANB77	f__CAG-508	g__UMGS1781	s__UMGS1781 sp900553365
w_bin.83	water	64.74	1.342	58.03	0.564	4712	1466907	N	d__Bacteria	p__Firmicutes_A	c__Clostridia	o__Oscillospirales	f__CAG-272	g__UMGS1865	s__UMGS1865 sp900547725
w_bin.85	water	80.26	0.925	75.635	0.63	7147	1837616	N	d__Bacteria	p__Armatimonadota	c__Fimbriimonadia	o__Fimbriimonadales	f__Fimbriimonadaceae	g__UphvI-Ar2	s__
w_bin.88	water	77.04	5.379	50.145	0.388	3439	1521219	N	d__Bacteria	p__Firmicutes_C	c__Negativicutes	o__Veillonellales	f__Veillonellaceae	g__Veillonella	s__Veillonella parvula_A
w_bin.89	water	87.66	0.949	82.915	0.499	9409	2227215	N	d__Bacteria	p__Firmicutes_A	c__Clostridia	o__Lachnospirales	f__Lachnospiraceae	g__Ventrimonas	s__Ventrimonas sp003480315
w_bin.9	water	76.81	1.898	67.32	0.465	4810	2145526	N	d__Bacteria	p__Firmicutes_A	c__Clostridia	o__Lachnospirales	f__Lachnospiraceae	g__Ventrimonas	s__Ventrimonas sp900538475
w_bin.91	water	91.47	1.704	82.95	0.716	5660	3012629	N	d__Bacteria	p__Planctomycetota	c__Phycisphaerae	o__Phycisphaerales	f__SM1A02	g__VGXO01	s__
w_bin.92	water	89.23	4.356	67.45	0.692	8129	3294243	N	d__Bacteria	p__Planctomycetota	c__Phycisphaerae	o__Phycisphaerales	f__SM1A02	g__VGXO01	s__
w_bin.94	water	89.06	2.562	76.25	0.479	12477	3389374	Y	d__Bacteria	p__Proteobacteria	c__Gammaproteobacteria	o__Enterobacterales	f__Vibrionaceae	g__Vibrio	s__Vibrio cholerae
w_bin.96	water	93.53	4.427	71.395	0.706	10816	2818251	N	d__Bacteria	p__Proteobacteria	c__Alphaproteobacteria	o__Rhodobacterales	f__Rhodobacteraceae	g__Wagnerdoeblera	s__
w_bin.98	water	91.92	2.493	79.455	0.451	11402	1811731	N	d__Bacteria	p__Firmicutes	c__Bacilli	o__Lactobacillales	f__Lactobacillaceae	g__Weissella	s__Weissella confusa
w_bin.99	water	91.02	1.709	82.475	0.748	8410	4187999	N	d__Bacteria	p__Actinobacteriota	c__Acidimicrobiia	o__Acidimicrobiales	f__JACDCH01	g__ZC4RG19	s__

[truncated: 2 more sheets: Table S10, Table S11]
